# Supplementary material for: An intrinsic mechanism controls reactivation of neural stem cells by spindle matrix proteins
Source: Nat Commun. 2017 Jul 25;8:122. doi: 10.1038/s41467-017-00172-9 (PMC5526931; doi:10.1038/s41467-017-00172-9)
Supplement: Supplementary file 2 — Supplementary Data 1 [file 41467_2017_172_MOESM2_ESM.xlsx]

## Sheet: Sheet1
Supplementary Data 1: 2269 putative Chro-binding sites with high peak scores
PeakID (cmd=annotatePeaks.pl output_peaks.bed dm6)	length	Chr	Start	End	Strand	summit	tags	Peak Score	fold_enrichment	Distance to TSS	Nearest PromoterID	Gene Name	Gene Type	Promoter
MACS_peak_4525	3233	chr3R	24554677	24557909	+	2329	787	3100	48.92	205	NR_002081	snRNA:U6:96Aa	ncRNA	1
MACS_peak_1852	2149	chr2R	17597023	17599171	+	671	1249	3100	23.45	1156	NM_001299613	CG43920	protein-coding	0
MACS_peak_1811	4682	chr2R	16849862	16854543	+	2177	2318	3100	18.41	1765	NM_137318	IntS8	protein-coding	0
MACS_peak_5038	3852	chrX	2789602	2793453	+	824	2657	3100	8.5	-960	NM_001258580	CG32795	protein-coding	1
MACS_peak_5112	2722	chrX	5898448	5901169	+	2100	2805	3100	7.28	181	NR_123807	CR45668	ncRNA	1
MACS_peak_5039	949	chrX	2795995	2796943	+	485	410	2578.02	36.26	-3	NM_057439	w	protein-coding	1
MACS_peak_5260	1555	chrX	10923787	10925341	+	708	384	2473.8	45.89	592	NM_078558	v	protein-coding	1
MACS_peak_5650	749	chrX	23222012	23222760	+	461	390	2209.57	18.19	17128	NR_133544	5.8SrRNA:CR40454	rRNA	0
MACS_peak_5708	718	chrX_DS485126v1_random	31	748	+	213	227	1592.37	39.97	NA	NA			0
MACS_peak_2932	2975	chr3L	16103100	16106074	+	569	692	1508.75	18.53	1040	NM_140581	IntS9	protein-coding	0
MACS_peak_4930	2163	chrUn_DS483781v1	20	2182	+	891	576	1502.09	17.61	NA	NA			0
MACS_peak_5250	2626	chrX	10472499	10475124	+	2041	542	1389.21	8.45	-127	NM_132404	CG2889	protein-coding	1
MACS_peak_3413	3847	chr3L	27665354	27669200	+	1101	411	1364.1	25.88	190994	NM_001015319	eIF-4B	protein-coding	0
MACS_peak_492	2086	chr2L	10110044	10112129	+	1800	306	1359.22	24.64	9931	NM_001042886	CG34109	protein-coding	0
MACS_peak_2921	1388	chr3L	15849134	15850521	+	514	252	1221.39	17.27	-5765	NM_168635	CG32150	protein-coding	0
MACS_peak_4918	1308	chrUn_CP007085v1	18479	19786	+	751	220	1100.37	26.75	NA	NA			0
MACS_peak_1110	1629	chr2R	2051760	2053388	+	521	235	1039.61	31.97	209541	NM_001276228	CG17684	protein-coding	0
MACS_peak_4208	1631	chr3R	17425336	17426966	+	1271	232	1014.63	19.36	383	NM_142370	CG5873	protein-coding	1
MACS_peak_769	2305	chr2L	15868058	15870362	+	1282	329	992.66	11.28	-3749	NM_001299037	CG42792	protein-coding	0
MACS_peak_3598	1639	chr3R	3797400	3799038	+	569	229	986.78	21.75	47856	NM_001015402	CG41128	protein-coding	0
MACS_peak_1600	1044	chr2R	12404660	12405703	+	459	202	940.33	23.39	-751	NM_136931	Cpr49Af	protein-coding	1
MACS_peak_5654	1743	chrX	23331841	23333583	+	800	229	935.66	27.84	-15303	NM_001144069	SteXh:CG42398	protein-coding	0
MACS_peak_2010	1293	chr2R	21373157	21374449	+	952	194	889.97	18.27	5661	NM_080070	cv-2	protein-coding	0
MACS_peak_2647	3070	chr3L	9158373	9161442	+	2447	293	866.77	10.22	15314	NR_048242	mir-4940	ncRNA	0
MACS_peak_3513	1359	chr3R	2222130	2223488	+	509	194	854.36	13.27	-356801	NR_133318	CR46122	ncRNA	0
MACS_peak_159	1493	chr2L	3346986	3348478	+	354	211	848.47	11.41	7097	NM_134924	E23	protein-coding	0
MACS_peak_3064	3413	chr3L	19131315	19134727	+	1512	385	845.36	11.93	-3356	NM_001043149	Spn75F	protein-coding	0
MACS_peak_1883	1045	chr2R	18387257	18388301	+	308	171	842.32	15.66	-116	NM_001299640	IM3	protein-coding	1
MACS_peak_4348	2406	chr3R	20550312	20552717	+	1182	706	837.27	7.29	-407	NM_001275829	Stat92E	protein-coding	1
MACS_peak_1729	1173	chr2R	15242839	15244011	+	514	234	836.08	17.12	-1836	NM_001299516	Fs	protein-coding	0
MACS_peak_2603	1746	chr3L	8162389	8164134	+	1219	214	822.47	16.75	1191	NM_001104076	CG13675	protein-coding	0
MACS_peak_4319	1680	chr3R	20000595	20002274	+	592	244	812.15	14.46	7078	NM_001275821	Hs6st	protein-coding	0
MACS_peak_863	2707	chr2L	18281024	18283730	+	783	282	793.58	12.58	-2902	NR_124355	CR44902	ncRNA	0
MACS_peak_2000	1767	chr2R	21195736	21197502	+	806	211	791.73	18.49	3048	NM_137717	Lapsyn	protein-coding	0
MACS_peak_5594	1452	chrX	21322900	21324351	+	1009	719	770.93	5.42	384	NM_001298587	Dd	protein-coding	1
MACS_peak_2290	1852	chr3L	1846171	1848022	+	585	213	770.92	18.71	-5012	NM_139411	Cpr62Bc	protein-coding	0
MACS_peak_3336	2351	chr3L	25352874	25355224	+	1241	241	767.6	12.4	233300	NM_001170381	UQCR-11	protein-coding	0
MACS_peak_2764	1342	chr3L	11983335	11984676	+	714	216	761.39	13.92	-901	NM_001274804	CG6938	protein-coding	1
MACS_peak_5660	2535	chrX	23353444	23355978	+	823	262	747.11	13.39	-37302	NM_001144069	SteXh:CG42398	protein-coding	0
MACS_peak_3304	1717	chr3L	24872911	24874627	+	1156	200	733.98	18.92	-53361	NM_001170374	CG40472	protein-coding	0
MACS_peak_1319	782	chr2R	6779094	6779875	+	276	140	725.73	21.77	2007	NM_078904	Cyp6a2	protein-coding	0
MACS_peak_3057	1066	chr3L	18991427	18992492	+	569	161	717.41	23.63	857	NM_001275099	CG18135	protein-coding	1
MACS_peak_5690	1599	chrX_DS483655v1_random	11662	13260	+	1087	190	711.57	21.53	NA	NA			0
MACS_peak_1159	967	chr2R	3110339	3111305	+	506	149	703.03	22.4	44323	NM_001170367	dpr21	protein-coding	0
MACS_peak_1488	1261	chr2R	10221620	10222880	+	919	168	696.53	19.89	5707	NM_001259307	Hr46	protein-coding	0
MACS_peak_2884	1969	chr3L	14699432	14701400	+	369	248	695.97	11.13	1262	NM_140458	CG17177	protein-coding	0
MACS_peak_4022	1535	chr3R	13333318	13334852	+	475	199	689.92	11.8	81	NM_169505	PK2-R2	protein-coding	1
MACS_peak_4403	1206	chr3R	22311590	22312795	+	883	275	677.33	10.69	-2351	NR_133434	CR46261	ncRNA	0
MACS_peak_806	1196	chr2L	16808211	16809406	+	610	160	670.24	15.23	1492	NM_135967	CG13272	protein-coding	0
MACS_peak_2488	2502	chr3L	5724045	5726546	+	1548	232	668.13	10.22	5005	NR_003857	snoRNA:Me18S-A1494	ncRNA	0
MACS_peak_5606	1189	chrX	21736431	21737619	+	562	164	668.05	25.56	105134	NR_133542	flam	ncRNA	0
MACS_peak_304	2375	chr2L	6360578	6362952	+	1647	211	664.47	14.14	1362	NR_124118	CR44778	ncRNA	0
MACS_peak_3292	541	chr3L	24464085	24464625	+	364	112	659.99	20.01	-72881	NM_001043187	mRpS5	protein-coding	0
MACS_peak_33	1098	chr2L	684180	685277	+	536	156	653.13	21.47	-25840	NR_124007	CR44988	ncRNA	0
MACS_peak_731	1149	chr2L	15041535	15042683	+	625	204	649.64	17.49	2621	NM_057520	Su(H)	protein-coding	0
MACS_peak_4839	1657	chr3R	31083875	31085531	+	1151	187	644.56	15.13	12618	NM_143583	CG11317	protein-coding	0
MACS_peak_964	2061	chr2L	21122541	21124601	+	1503	203	627.67	13.05	9079	NM_001273731	Nhe2	protein-coding	0
MACS_peak_3503	1681	chr3R	2116985	2118665	+	1166	181	616.54	16.75	-251817	NR_133318	CR46122	ncRNA	0
MACS_peak_3568	1925	chr3R	3194414	3196338	+	808	194	615.65	13.05	68206	NM_001316564	Pzl	protein-coding	0
MACS_peak_5661	804	chrX	23360236	23361039	+	359	127	614.01	15.44	-43228	NM_001144069	SteXh:CG42398	protein-coding	0
MACS_peak_3923	1492	chr3R	10986322	10987813	+	1043	170	613.62	16.75	14686	NM_001170115	CG34114	protein-coding	0
MACS_peak_3459	1364	chr3R	1218761	1220124	+	1127	162	609.29	12.18	147159	NR_133317	CR46123	ncRNA	0
MACS_peak_5652	884	chrX	23327822	23328705	+	596	131	601.53	19.58	-10854	NM_001144069	SteXh:CG42398	protein-coding	0
MACS_peak_1425	1528	chr2R	8983390	8984917	+	362	170	599.48	11.31	1422	NM_001144150	CG8213	protein-coding	0
MACS_peak_485	1525	chr2L	10013604	10015128	+	517	172	594.02	18.29	3097	NM_135493	CG13131	protein-coding	0
MACS_peak_1184	1165	chr2R	3573167	3574331	+	599	149	593.81	19.58	-73597	NM_001110912	RYa	protein-coding	0
MACS_peak_1002	1623	chr2L	22365160	22366782	+	339	174	590.83	17.84	11616	NM_001259204	CG17018	protein-coding	0
MACS_peak_346	749	chr2L	7097445	7098193	+	468	120	587.66	22.62	3304	NR_133068	CR46196	ncRNA	0
MACS_peak_1875	930	chr2R	18172869	18173798	+	324	254	584.6	12.35	-336	NM_137459	CG10916	protein-coding	1
MACS_peak_5003	1035	chrX	1907724	1908758	+	592	177	584.4	17.92	2	NM_130602	mip130	protein-coding	1
MACS_peak_4288	950	chr3R	19502099	19503048	+	596	133	582.52	18.92	-1218	NM_001043256	Dys	protein-coding	0
MACS_peak_777	3237	chr2L	16167041	16170277	+	966	428	579.85	7.47	313	NM_165147	Ca-alpha1D	protein-coding	1
MACS_peak_3340	1339	chr3L	25478958	25480296	+	816	156	576.84	13.7	191353	NM_001316486	CG45782	protein-coding	0
MACS_peak_934	1895	chr2L	20134948	20136842	+	833	187	570.66	12.63	-972	NM_001299166	CG10651	protein-coding	1
MACS_peak_1730	3256	chr2R	15263948	15267203	+	486	250	568.43	11.75	6814	NM_137181	ItgaPS4	protein-coding	0
MACS_peak_3178	1432	chr3L	21763028	21764459	+	770	242	566.21	9.18	-3486	NR_133297	CR45957	ncRNA	0
MACS_peak_5689	832	chrX_DS483648v1_random	11164	11995	+	282	123	564.91	21.53	2361	NR_003985	CR42195	rRNA	0
MACS_peak_4691	2352	chr3R	27937632	27939983	+	586	236	561.39	15.65	245	NM_001276101	CG5514	protein-coding	1
MACS_peak_3638	2153	chr3R	4576023	4578175	+	1721	196	555.45	13.92	1545	NM_176398	CG32945	protein-coding	0
MACS_peak_3926	984	chr3R	11014052	11015035	+	362	131	549.98	15.23	19660	NR_133374	CR46007	ncRNA	0
MACS_peak_385	1491	chr2L	7934244	7935734	+	926	160	545.32	20.01	42076	NM_001103645	Snoo	protein-coding	0
MACS_peak_3458	1266	chr3R	1212274	1213539	+	519	161	538.31	13.87	153695	NR_133317	CR46123	ncRNA	0
MACS_peak_2520	2173	chr3L	6534630	6536802	+	1398	194	537.62	8.92	4987	NM_168168	CG32396	protein-coding	0
MACS_peak_337	1894	chr2L	7007030	7008923	+	874	180	537.14	9.57	1933	NM_001258994	uif	protein-coding	0
MACS_peak_4698	972	chr3R	28022193	28023164	+	547	128	532.77	15.88	-3937	NM_001170283	CG34362	protein-coding	0
MACS_peak_1001	804	chr2L	22361995	22362798	+	288	122	532.46	19.51	8041	NM_001259204	CG17018	protein-coding	0
MACS_peak_2207	2823	chr2R	25248442	25251264	+	514	291	531.92	7.69	463	NM_001032277	CG33680	protein-coding	1
MACS_peak_3531	1077	chr3R	2455550	2456626	+	579	134	529.44	20.01	288712	NR_125325	CR45220	ncRNA	0
MACS_peak_2795	1766	chr3L	12410858	12412623	+	550	241	528.98	12.75	-3090	NM_168499	CG32103	protein-coding	0
MACS_peak_4407	2213	chr3R	22380191	22382403	+	499	228	523.51	12.15	-43	NM_001260309	CG43342	protein-coding	1
MACS_peak_874	984	chr2L	18497369	18498352	+	535	156	515.66	18.42	2997	NM_001273611	kon	protein-coding	0
MACS_peak_5617	948	chrX	22139548	22140495	+	501	124	513.69	19.58	-3081	NM_001110601	CG40813	protein-coding	0
MACS_peak_3543	902	chr3R	2760018	2760919	+	258	121	512.82	16.53	-15668	NR_125326	CR45220	ncRNA	0
MACS_peak_2086	2097	chr2R	23099122	23101218	+	1825	186	512.25	10.44	308	NM_137913	RpL37b	protein-coding	1
MACS_peak_5658	786	chrX	23344487	23345272	+	261	113	508.9	19.58	-27470	NM_001144069	SteXh:CG42398	protein-coding	0
MACS_peak_4999	2743	chrX	1822603	1825345	+	651	220	508.63	7.57	-188	NM_001258551	CG42666	protein-coding	1
MACS_peak_2904	1991	chr3L	15272942	15274932	+	1438	180	507.49	10.88	-25021	NM_001104139	Best4	protein-coding	0
MACS_peak_3976	2015	chr3R	12137930	12139944	+	1258	181	506.4	11.53	-10736	NM_001260143	CG4702	protein-coding	0
MACS_peak_4183	1041	chr3R	16929147	16930187	+	470	128	501.17	19.36	4575	NM_080157	Abd-B	protein-coding	0
MACS_peak_5659	1024	chrX	23347112	23348135	+	473	129	500.32	14.29	-30214	NM_001144069	SteXh:CG42398	protein-coding	0
MACS_peak_5605	969	chrX	21733152	21734120	+	529	124	496.37	23.49	101745	NR_133542	flam	ncRNA	0
MACS_peak_35	1843	chr2L	709296	711138	+	1339	194	493.81	14.62	-351	NR_124007	CR44988	ncRNA	1
MACS_peak_3325	1055	chr3L	25201664	25202718	+	498	146	492.11	18.96	81442	NM_001170381	UQCR-11	protein-coding	0
MACS_peak_1030	1062	chr2L	23297308	23298369	+	533	127	484.82	16.53	-13862	NM_001015386	Gpb5	protein-coding	0
MACS_peak_2137	1343	chr2R	23939428	23940770	+	684	475	484.57	7.05	-311	NM_079111	Taldo	protein-coding	1
MACS_peak_450	2356	chr2L	9241762	9244117	+	425	217	484.42	11.41	8103	NM_135434	aust	protein-coding	0
MACS_peak_3248	964	chr3L	23712121	23713084	+	432	121	483.72	20.23	-2421	NM_001144529	CG17454	protein-coding	0
MACS_peak_957	1048	chr2L	20810525	20811572	+	546	126	483.55	22.19	1074	NM_136215	CG9328	protein-coding	0
MACS_peak_2336	901	chr3L	2654120	2655020	+	363	117	482.69	21.53	1276	NM_001299995	CG42304	protein-coding	0
MACS_peak_2040	1154	chr2R	22186475	22187628	+	508	132	482.45	19.79	1079	NM_166518	Vps35	protein-coding	0
MACS_peak_5523	725	chrX	19126221	19126945	+	381	109	482.15	14.43	733	NM_001298496	tgy	protein-coding	1
MACS_peak_2614	1003	chr3L	8371698	8372700	+	496	123	481.16	18.71	-206	NM_001274648	ImpE1	protein-coding	1
MACS_peak_2302	2126	chr3L	2072572	2074697	+	481	182	480.76	16.75	-14532	NR_048217	CR42860	ncRNA	0
MACS_peak_602	1518	chr2L	12392544	12394061	+	525	161	479.9	11.25	-4972	NM_135717	Pkd2	protein-coding	0
MACS_peak_4533	2606	chr3R	24679555	24682160	+	1560	204	479.21	10.01	12711	NM_001014662	slo	protein-coding	0
MACS_peak_4757	1001	chr3R	29500621	29501621	+	501	129	477.65	18.18	2428	NM_170413	Trc8	protein-coding	0
MACS_peak_5651	1008	chrX	23326482	23327489	+	411	122	471.68	14.79	-9576	NM_001144069	SteXh:CG42398	protein-coding	0
MACS_peak_2030	975	chr2R	22083950	22084924	+	481	120	471.43	21.75	2984	NM_137793	CG13502	protein-coding	0
MACS_peak_4190	1129	chr3R	17008200	17009328	+	578	129	471.42	20.01	-66	NM_001260217	CG8907	protein-coding	1
MACS_peak_5314	1051	chrX	12724956	12726006	+	730	124	467.88	10.01	5472	NR_073653	CR43963	ncRNA	0
MACS_peak_5258	1110	chrX	10846495	10847604	+	677	363	466.4	9.23	43	NM_079921	sbr	protein-coding	1
MACS_peak_2653	1015	chr3L	9358651	9359665	+	607	206	464.29	10.58	159	NM_001300069	CG32039	protein-coding	1
MACS_peak_1032	3447	chr2L	23371238	23374684	+	2079	342	463.82	8.42	-59383	NM_001015387	Tim23	protein-coding	0
MACS_peak_1064	1698	chr2R	988879	990576	+	501	158	462.62	9.35	-38475	NM_001110872	CG40498	protein-coding	0
MACS_peak_4065	1127	chr3R	14212695	14213821	+	521	127	458.23	17.18	1552	NM_001260163	Dop1R1	protein-coding	0
MACS_peak_2761	1075	chr3L	11970079	11971153	+	450	124	457.99	14.36	2363	NM_206342	Muc68E	protein-coding	0
MACS_peak_4599	2313	chr3R	25947779	25950091	+	1795	186	454.03	8.92	7335	NM_206574	CCAP-R	protein-coding	0
MACS_peak_4602	1927	chr3R	25957360	25959286	+	476	171	453.67	12.61	-956	NM_143194	CG14540	protein-coding	1
MACS_peak_1515	1341	chr2R	10793658	10794998	+	318	138	453.02	14.14	2869	NM_176145	mthl13	protein-coding	0
MACS_peak_3283	1681	chr3L	24282444	24284124	+	1318	155	449.51	20.66	7580	NR_125058	CR45159	ncRNA	0
MACS_peak_2626	1607	chr3L	8715425	8717031	+	543	182	449.24	13.39	3997	NM_176307	SrpRbeta	protein-coding	0
MACS_peak_2072	1624	chr2R	22835969	22837592	+	1034	152	448.67	14.79	-581	NM_137879	CG9825	protein-coding	1
MACS_peak_5678	365	chrX	23429923	23430287	+	182	72	447.71	15.66	107928	NR_133561	2SrRNA:CR45843	rRNA	0
MACS_peak_1494	2320	chr2R	10328729	10331048	+	1260	186	446.82	10.01	-9388	NM_001103787	CG34222	protein-coding	0
MACS_peak_4661	1401	chr3R	27263157	27264557	+	478	318	445.44	6.26	198	NM_001104476	woc	protein-coding	1
MACS_peak_3271	1559	chr3L	24089019	24090577	+	946	148	444.3	13.27	15618	NM_001043176	Snap25	protein-coding	0
MACS_peak_445	1485	chr2L	9086894	9088378	+	411	159	443.44	12.87	3529	NM_078795	Toll-4	protein-coding	0
MACS_peak_4981	872	chrX	1440046	1440917	+	390	110	443.43	19.36	-11949	NM_001169162	Gr2a	protein-coding	0
MACS_peak_4358	2063	chr3R	20977551	20979613	+	1241	208	441.93	10.52	399	NM_001260285	Calx	protein-coding	1
MACS_peak_5592	2059	chrX	21299584	21301642	+	542	172	441.84	9.35	2190	NM_001272835	CG1718	protein-coding	0
MACS_peak_3754	2068	chr3R	7329318	7331385	+	406	172	439.46	8.92	-1149	NR_125098	CR44337	ncRNA	0
MACS_peak_2063	1168	chr2R	22768026	22769193	+	840	126	435.62	10.01	4903	NM_137872	CG13527	protein-coding	0
MACS_peak_2376	1729	chr3L	3622162	3623890	+	843	155	435.19	14.36	-1994	NM_001316432	CG14974	protein-coding	0
MACS_peak_3453	1556	chr3R	1149997	1151552	+	1062	146	432.86	17.18	215827	NR_133317	CR46123	ncRNA	0
MACS_peak_2310	942	chr3L	2174813	2175754	+	344	113	431.85	15.12	-951	NM_139439	CG15820	protein-coding	1
MACS_peak_1160	691	chr2R	3113964	3114654	+	333	104	429.27	12.32	47810	NM_001170367	dpr21	protein-coding	0
MACS_peak_296	1694	chr2L	6240750	6242443	+	465	162	427.99	12.22	9789	NR_124115	CR44823	ncRNA	0
MACS_peak_2950	2119	chr3L	16468984	16471102	+	793	184	427.86	11.45	13607	NM_079383	aos	protein-coding	0
MACS_peak_1634	1045	chr2R	13207286	13208330	+	444	128	425.81	13.47	1063	NM_206106	FLASH	protein-coding	0
MACS_peak_2640	1524	chr3L	9044193	9045716	+	482	143	424.34	18.49	-2485	NM_140027	CG5144	protein-coding	0
MACS_peak_537	1642	chr2L	11029648	11031289	+	1178	163	423.9	18.82	-4327	NM_144308	CG18666	protein-coding	0
MACS_peak_1042	1811	chr2R	391749	393559	+	1285	157	423.49	10.88	-39565	NM_001015335	CG45781	protein-coding	0
MACS_peak_2374	851	chr3L	3494330	3495180	+	347	106	423.15	18.92	9045	NM_001274442	CG42324	protein-coding	0
MACS_peak_3020	804	chr3L	18030157	18030960	+	316	103	422.13	9.79	-4526	NM_001316451	Eip75B	protein-coding	0
MACS_peak_4891	1588	chr4	650202	651789	+	342	165	420.57	9.2	-4439	NM_001042785	Ekar	protein-coding	0
MACS_peak_2360	1082	chr3L	3177440	3178521	+	561	119	420.41	17.62	600	NM_139522	CG14964	protein-coding	1
MACS_peak_3094	2212	chr3L	20019157	20021368	+	538	186	419.18	11.45	7573	NM_140915	CG14183	protein-coding	0
MACS_peak_2772	1405	chr3L	12056966	12058370	+	600	135	412.26	7.61	-1194	NM_168488	rols	protein-coding	0
MACS_peak_245	1932	chr2L	5206965	5208896	+	466	174	411.55	13.05	663	NM_135067	Cyp28d2	protein-coding	1
MACS_peak_165	1036	chr2L	3581438	3582473	+	523	115	410.59	17.62	-1186	NM_057534	sob	protein-coding	0
MACS_peak_4400	1102	chr3R	22136580	22137681	+	586	182	409.81	9.66	3295	NM_169997	SKIP	protein-coding	0
MACS_peak_4384	2310	chr3R	21667888	21670197	+	1032	208	408.37	11.99	2708	NM_080488	DNApol-alpha180	protein-coding	0
MACS_peak_4803	998	chr3R	30198646	30199643	+	445	112	404.64	18.49	-2916	NM_143523	CG15531	protein-coding	0
MACS_peak_3146	981	chr3L	21129191	21130171	+	304	124	402.29	8.89	1478	NM_079469	ko	protein-coding	0
MACS_peak_1059	1599	chr2R	888027	889625	+	1217	143	401.72	9.14	34012	NM_001042938	CG40439	protein-coding	0
MACS_peak_1517	2242	chr2R	10843941	10846182	+	966	174	401.29	13.05	-1034	NM_001103793	CG30015	protein-coding	0
MACS_peak_5555	1027	chrX	20005958	20006984	+	392	115	400.37	12.4	-4375	NM_134521	CG17003	protein-coding	0
MACS_peak_1015	1550	chr2L	22725541	22727090	+	1167	140	398.2	12.4	25480	NR_073823	CR43927	ncRNA	0
MACS_peak_595	893	chr2L	12309535	12310427	+	490	105	397.73	15.01	6141	NR_124218	CR45282	ncRNA	0
MACS_peak_5671	842	chrX	23381230	23382071	+	512	102	397.71	20.01	-64241	NM_001144069	SteXh:CG42398	protein-coding	0
MACS_peak_4271	982	chr3R	19136276	19137257	+	475	110	397.02	18.27	1608	NM_142526	Cyp12a4	protein-coding	0
MACS_peak_3542	1072	chr3R	2685590	2686661	+	529	115	396.94	14.79	58675	NR_125325	CR45220	ncRNA	0
MACS_peak_318	1740	chr2L	6603568	6605307	+	1281	149	396.88	11.09	-3369	NM_001298753	CG11319	protein-coding	0
MACS_peak_1441	1277	chr2R	9207801	9209077	+	478	163	395.56	13.31	878	NM_136626	VhaAC45	protein-coding	1
MACS_peak_5289	1522	chrX	11574794	11576315	+	530	138	394.5	17.84	1066	NM_080107	e(y)2	protein-coding	0
MACS_peak_3281	955	chr3L	24256182	24257136	+	451	108	393.74	16.97	34205	NR_125058	CR45159	ncRNA	0
MACS_peak_2980	1546	chr3L	17043128	17044673	+	514	175	393.57	13.19	1074	NM_001169987	CG14057	protein-coding	0
MACS_peak_4662	2202	chr3R	27272462	27274663	+	1100	508	392.4	8.52	-143	NM_143295	CG5934	protein-coding	1
MACS_peak_200	1177	chr2L	4329918	4331094	+	547	136	392.39	10.32	-3407	NM_078747	Atet	protein-coding	0
MACS_peak_3916	1662	chr3R	10907178	10908839	+	619	169	390.6	9.87	-9427	NR_125137	CR45578	ncRNA	0
MACS_peak_4122	1511	chr3R	15568121	15569631	+	373	166	390.18	11.56	-16043	NM_142221	AOX4	protein-coding	0
MACS_peak_1998	1080	chr2R	21168034	21169113	+	589	188	389.14	12.82	86	NM_001299735	CG4266	protein-coding	1
MACS_peak_1960	1402	chr2R	20281863	20283264	+	337	131	388.37	16.75	-1436	NM_137624	CG9090	protein-coding	0
MACS_peak_3434	1816	chr3R	553278	555093	+	803	151	387.77	8.27	-12891	NM_001316563	Myo81F	protein-coding	0
MACS_peak_164	1627	chr2L	3579014	3580640	+	1234	142	387.76	11.09	942	NM_057534	sob	protein-coding	1
MACS_peak_3214	1116	chr3L	23004949	23006064	+	606	116	387.62	13.49	7134	NM_001259962	nrm	protein-coding	0
MACS_peak_4702	1649	chr3R	28222347	28223995	+	1086	143	387.4	11.75	15399	NR_125281	CR45041	ncRNA	0
MACS_peak_1780	1595	chr2R	16229726	16231320	+	662	162	385.56	15.13	-121	NM_001299552	CG15706	protein-coding	1
MACS_peak_4135	1658	chr3R	15953239	15954896	+	1078	162	385.45	10.83	-2979	NM_169691	CG31088	protein-coding	0
MACS_peak_1912	1518	chr2R	18932406	18933923	+	1090	128	383.69	16.97	-14153	NM_079064	sano	protein-coding	0
MACS_peak_3016	920	chr3L	17908061	17908980	+	516	107	382.75	16.79	377	NM_140768	CG14353	protein-coding	1
MACS_peak_2456	1327	chr3L	5289813	5291139	+	353	126	380.94	8.48	-12532	NM_001259707	shep	protein-coding	0
MACS_peak_2737	1305	chr3L	11242028	11243332	+	329	160	380.23	14.88	-4273	NR_124876	CR44713	ncRNA	0
MACS_peak_1704	1029	chr2R	14686282	14687310	+	497	110	379.12	16.75	-8660	NM_166064	CG30480	protein-coding	0
MACS_peak_2033	1070	chr2R	22138490	22139559	+	519	133	377.99	17.81	129	NM_137800	CG11269	protein-coding	1
MACS_peak_3277	890	chr3L	24226418	24227307	+	543	102	377.65	13.05	64002	NR_125058	CR45159	ncRNA	0
MACS_peak_684	1012	chr2L	13866967	13867978	+	515	152	376.91	13.94	-782	NR_124242	CR44848	ncRNA	1
MACS_peak_973	1948	chr2L	21543496	21545443	+	1170	155	376.06	7.83	6241	NM_001032185	His2A:CG33847	protein-coding	0
MACS_peak_2807	825	chr3L	12672623	12673447	+	355	98	375.98	15.23	11209	NR_124910	CR44552	ncRNA	0
MACS_peak_4990	1376	chrX	1666317	1667692	+	685	158	375.24	8.75	1784	NM_001297860	Mur2B	protein-coding	0
MACS_peak_5131	935	chrX	6516997	6517931	+	308	104	373.78	12.62	6859	NM_001144693	CG42340	protein-coding	0
MACS_peak_674	1430	chr2L	13740182	13741611	+	944	130	373.75	10.22	4758	NM_165053	CG31813	protein-coding	0
MACS_peak_1371	1607	chr2R	7917620	7919226	+	1090	169	373.65	9.39	1245	NM_078931	Cul1	protein-coding	0
MACS_peak_2848	1534	chr3L	13725954	13727487	+	501	135	373.13	11.75	-59971	NM_001202161	bru-3	protein-coding	0
MACS_peak_1281	1620	chr2R	5551261	5552880	+	1063	139	372.28	10.66	24877	NM_001273781	CG30438	protein-coding	0
MACS_peak_441	2431	chr2L	9066474	9068904	+	388	176	370.6	8	-3343	NR_124154	CR44483	ncRNA	0
MACS_peak_3274	1117	chr3L	24207986	24209102	+	607	117	369.31	13.7	82320	NR_125058	CR45159	ncRNA	0
MACS_peak_3018	1573	chr3L	17969458	17971030	+	329	146	368.57	9.6	1195	NM_079409	Eip75B	protein-coding	0
MACS_peak_2840	1022	chr3L	13360465	13361486	+	512	108	368.25	18.71	4441	NM_001316458	Nplp2	protein-coding	0
MACS_peak_2767	453	chr3L	12030777	12031229	+	253	73	366.75	15.23	-1554	NM_001274811	CG43993	protein-coding	0
MACS_peak_1765	1536	chr2R	15947843	15949378	+	406	134	366.69	11.09	2538	NM_166128	Strn-Mlck	protein-coding	0
MACS_peak_5608	1083	chrX	21760022	21761104	+	528	111	366.34	18.27	128672	NR_133542	flam	ncRNA	0
MACS_peak_176	1249	chr2L	3701950	3703198	+	500	121	364.17	11.44	-40	NR_124056	CR44311	ncRNA	1
MACS_peak_1635	1081	chr2R	13215543	13216623	+	544	120	364.02	16.65	1377	NM_137002	CG4627	protein-coding	0
MACS_peak_2911	1510	chr3L	15639375	15640884	+	1293	153	363.93	9.08	-5639	NM_001300143	comm3	protein-coding	0
MACS_peak_5123	970	chrX	6139429	6140398	+	499	106	361.49	18.29	45327	NM_001297996	Nep1	protein-coding	0
MACS_peak_4638	1133	chr3R	26863393	26864525	+	617	161	361.39	12.3	583	NM_143250	IntS12	protein-coding	1
MACS_peak_4977	1005	chrX	1349145	1350149	+	405	273	361.11	9.72	-290	NM_130548	CG11418	protein-coding	1
MACS_peak_4391	957	chr3R	21794890	21795846	+	407	121	360.47	9.17	2963	NR_048455	mir-999	ncRNA	0
MACS_peak_3467	2221	chr3R	1422311	1424531	+	420	162	359.21	13.27	-56820	NR_133317	CR46123	ncRNA	0
MACS_peak_3324	1690	chr3L	25190811	25192500	+	467	140	359.09	9.14	70906	NM_001170381	UQCR-11	protein-coding	0
MACS_peak_4608	1029	chr3R	26173904	26174932	+	503	107	359.07	16.31	3031	NM_001260381	CG31323	protein-coding	0
MACS_peak_2090	1126	chr2R	23138793	23139918	+	544	112	358.05	9.57	766	NM_166587	CG30192	protein-coding	1
MACS_peak_3727	2377	chr3R	6807864	6810240	+	2035	225	357.94	11.27	530	NR_048336	mir-10	ncRNA	1
MACS_peak_4314	830	chr3R	19890798	19891627	+	480	107	356.98	9.77	364	NM_001260268	CG4733	protein-coding	1
MACS_peak_3185	1695	chr3L	21928237	21929931	+	1166	150	356.61	15.4	-5620	NM_141113	CG7442	protein-coding	0
MACS_peak_2628	1660	chr3L	8742482	8744141	+	536	138	355.75	9.79	1999	NM_168290	Prm	protein-coding	0
MACS_peak_3432	1133	chr3R	444757	445889	+	548	112	355.7	15.23	-121753	NM_001316563	Myo81F	protein-coding	0
MACS_peak_922	1234	chr2L	19856981	19858214	+	339	141	355.6	9.96	7608	NM_001273680	sick	protein-coding	0
MACS_peak_4108	967	chr3R	15384831	15385797	+	562	103	354.84	9.14	-2363	NM_142205	h-cup	protein-coding	0
MACS_peak_1709	1972	chr2R	14858289	14860260	+	939	152	354.09	9.57	-634	NM_001014528	CG33506	protein-coding	1
MACS_peak_364	1910	chr2L	7573376	7575285	+	362	214	354.03	6.01	1683	NM_001273279	RapGAP1	protein-coding	0
MACS_peak_3732	970	chr3R	6895013	6895982	+	562	103	353.73	16.1	631	NR_125090	CR44932	ncRNA	1
MACS_peak_2462	2219	chr3L	5390802	5393020	+	591	189	353.7	11.73	-9090	NM_139705	Ir64a	protein-coding	0
MACS_peak_3039	1841	chr3L	18695200	18697040	+	1444	146	353.68	9.57	1933	NM_140796	CG6893	protein-coding	0
MACS_peak_5672	1541	chrX	23386251	23387791	+	1025	132	353.67	13.92	-69612	NM_001144069	SteXh:CG42398	protein-coding	0
MACS_peak_4750	1065	chr3R	29240738	29241802	+	489	108	352.99	15.88	-907	NM_170404	CG31427	protein-coding	1
MACS_peak_1443	1052	chr2R	9287148	9288199	+	341	107	350.97	13.49	846	NM_165673	CG1968	protein-coding	1
MACS_peak_5177	1037	chrX	8023071	8024107	+	561	106	349.65	13.27	-2244	NM_132203	CG15333	protein-coding	0
MACS_peak_148	947	chr2L	3185047	3185993	+	455	101	348.74	19.58	11548	NM_134912	CG15404	protein-coding	0
MACS_peak_1972	2131	chr2R	20551296	20553426	+	1557	158	348.63	8.7	-271	NM_166398	CG18065	protein-coding	1
MACS_peak_3918	1444	chr3R	10917450	10918893	+	1113	137	348.22	9.23	-19590	NR_125137	CR45578	ncRNA	0
MACS_peak_4329	1376	chr3R	20137712	20139087	+	990	123	347.74	8.92	1522	NR_037763	CR42836	ncRNA	0
MACS_peak_4799	1075	chr3R	30158417	30159491	+	565	107	343.09	17.18	1519	NM_143517	CG11498	protein-coding	0
MACS_peak_5126	481	chrX	6287615	6288095	+	237	87	341.68	11.36	135	NM_001298009	Top3beta	protein-coding	1
MACS_peak_1375	1267	chr2R	7946489	7947755	+	224	120	341.37	9.69	2596	NM_001103753	CG34431	protein-coding	0
MACS_peak_460	845	chr2L	9511293	9512137	+	535	104	340.73	15.06	-9495	NM_135449	Oatp30B	protein-coding	0
MACS_peak_2165	1102	chr2R	24498838	24499939	+	562	108	340.47	16.31	879	NM_079124	Ssl	protein-coding	1
MACS_peak_3853	1235	chr3R	9430300	9431534	+	385	167	340.26	6.55	-1685	NM_001300324	ps	protein-coding	0
MACS_peak_3763	775	chr3R	7482321	7483095	+	458	90	339.52	16.53	6043	NM_001260034	alpha-Est10	protein-coding	0
MACS_peak_4176	936	chr3R	16713989	16714924	+	378	99	339.34	15.23	19970	NM_080500	Ubx	protein-coding	0
MACS_peak_3570	937	chr3R	3254441	3255377	+	592	99	338.97	13.27	8673	NM_001316564	Pzl	protein-coding	0
MACS_peak_1337	1176	chr2R	7083023	7084198	+	642	141	338.75	8.71	-2706	NM_080251	esn	protein-coding	0
MACS_peak_5294	1108	chrX	11844667	11845774	+	615	108	338.49	13.27	879	NM_132525	CG15740	protein-coding	1
MACS_peak_2454	1330	chr3L	5280797	5282126	+	1071	127	337.57	13.93	-3517	NM_001259707	shep	protein-coding	0
MACS_peak_491	1035	chr2L	10108990	10110024	+	480	104	337.31	17.18	8352	NM_001042886	CG34109	protein-coding	0
MACS_peak_776	1527	chr2L	16041263	16042789	+	521	135	336.9	11.55	-21	NM_057517	BicC	protein-coding	1
MACS_peak_766	1116	chr2L	15770656	15771771	+	537	108	335.88	14.14	-54	NM_135923	Ku80	protein-coding	1
MACS_peak_4645	3966	chr3R	26960147	26964112	+	1527	428	335.37	9.22	2688	NM_001276073	Tsp97E	protein-coding	0
MACS_peak_5688	844	chrX_CP007103v1_random	28456	29299	+	252	93	333.07	13.27	NA	NA			0
MACS_peak_3515	1190	chr3R	2261347	2262536	+	194	111	331.07	10.88	-395933	NR_133318	CR46122	ncRNA	0
MACS_peak_2923	1519	chr3L	15867431	15868949	+	957	127	331.03	12.4	8282	NR_073938	CR44051	ncRNA	0
MACS_peak_4957	1020	chrX	874610	875629	+	536	104	330.36	17.44	-613	NM_130509	CG11664	protein-coding	1
MACS_peak_3408	1789	chr3L	27381117	27382905	+	799	139	328.65	8.27	-16021	NR_133316	CR46250	ncRNA	0
MACS_peak_661	1305	chr2L	13391750	13393054	+	834	140	328.48	8.93	2690	NM_001298966	RpL24	protein-coding	0
MACS_peak_3000	1733	chr3L	17495353	17497085	+	1225	148	328.37	11.35	1339	NM_168735	edin	protein-coding	0
MACS_peak_1062	1071	chr2R	962507	963577	+	516	114	327.38	14.03	-11790	NM_001110872	CG40498	protein-coding	0
MACS_peak_3329	753	chr3L	25279758	25280510	+	266	87	327.23	10.88	159385	NM_001170381	UQCR-11	protein-coding	0
MACS_peak_3266	1798	chr3L	24069452	24071249	+	796	139	326.49	8.92	-3830	NM_001043177	Snap25	protein-coding	0
MACS_peak_1294	1851	chr2R	5945071	5946921	+	534	181	326.25	8.81	8596	NR_073834	CR44126	ncRNA	0
MACS_peak_4845	1227	chr3R	31272390	31273616	+	295	113	325.87	12.83	7273	NM_143603	ppk24	protein-coding	0
MACS_peak_5454	1675	chrX	17106347	17108021	+	576	322	324.87	7.18	-398	NM_132967	CG5004	protein-coding	1
MACS_peak_1306	1546	chr2R	6309604	6311149	+	1192	124	323.91	11.75	64864	NM_078903	Pld	protein-coding	0
MACS_peak_4452	1668	chr3R	23250564	23252231	+	1121	309	323.15	10.11	80	NM_001170227	CG4449	protein-coding	1
MACS_peak_3483	1837	chr3R	1675487	1677323	+	389	140	322.55	10.01	189603	NR_133318	CR46122	ncRNA	0
MACS_peak_1849	1309	chr2R	17552446	17553754	+	572	163	322.47	11.17	-3931	NM_080144	Klp54D	protein-coding	0
MACS_peak_1479	1062	chr2R	9937862	9938923	+	506	103	321.88	17.62	6372	NM_001273912	Mef2	protein-coding	0
MACS_peak_3728	2247	chr3R	6810991	6813237	+	1238	290	321.38	6.04	1295	NR_133338	CR45915	ncRNA	0
MACS_peak_1586	1492	chr2R	12211523	12213014	+	455	124	321.24	7.18	-113	NM_001201979	Sr-CII	protein-coding	1
MACS_peak_4776	2215	chr3R	29805119	29807333	+	1766	198	320.82	13.2	521	NM_057303	ncd	protein-coding	1
MACS_peak_2066	1127	chr2R	22798529	22799655	+	555	106	319.85	14.14	-7	NM_166554	blw	protein-coding	1
MACS_peak_4127	1288	chr3R	15754463	15755750	+	829	114	319.85	11.09	-8009	NM_142227	CG12784	protein-coding	0
MACS_peak_314	1646	chr2L	6515767	6517412	+	1145	192	319.06	8.65	-8185	NR_124120	CR44775	ncRNA	0
MACS_peak_5387	995	chrX	14988487	14989481	+	576	99	318.6	14.14	33507	NM_001272628	eag	protein-coding	0
MACS_peak_4832	1635	chr3R	30962172	30963806	+	554	171	318.33	8.67	1331	NM_143580	Ctr1C	protein-coding	0
MACS_peak_4241	1000	chr3R	18380067	18381066	+	328	99	316.92	11.75	170	NM_001300462	CG7675	protein-coding	1
MACS_peak_2014	1112	chr2R	21503374	21504485	+	352	126	316.39	6.85	1832	NM_206193	MESK2	protein-coding	0
MACS_peak_5619	1041	chrX	22373161	22374201	+	622	202	315.71	8.24	-70546	NM_001298593	CG14621	protein-coding	0
MACS_peak_1082	1454	chr2R	1439118	1440571	+	1085	121	314.38	8.48	-68376	NR_074072	CR44043	ncRNA	0
MACS_peak_1049	1176	chr2R	562370	563545	+	594	154	314.21	12.22	130738	NM_001015335	CG45781	protein-coding	0
MACS_peak_4242	993	chr3R	18392922	18393914	+	469	98	312.85	16.1	3510	NM_169810	Vha100-2	protein-coding	0
MACS_peak_3402	1703	chr3L	27112855	27114557	+	1232	132	311.94	13.27	-21478	NR_133315	CR46252	ncRNA	0
MACS_peak_791	2334	chr2L	16535010	16537343	+	567	270	311.55	8.3	-948	NR_124309	CR45355	ncRNA	1
MACS_peak_124	1752	chr2L	2641549	2643300	+	1390	148	311.44	8.47	-3606	NR_073705	CR43852	ncRNA	0
MACS_peak_489	2326	chr2L	10066808	10069133	+	491	166	311.11	9.1	7154	NM_135497	Spn31A	protein-coding	0
MACS_peak_504	2433	chr2L	10321255	10323687	+	1064	320	310.75	10.4	-5	NM_135536	CG4995	protein-coding	1
MACS_peak_2429	1577	chr3L	4676218	4677794	+	1237	126	310.44	8.92	-826	NM_001104037	CG34266	protein-coding	1
MACS_peak_235	2005	chr2L	5022037	5024041	+	548	145	310.37	9.14	4406	NM_001273143	vkg	protein-coding	0
MACS_peak_5158	814	chrX	7347762	7348575	+	464	88	310.25	14.79	-662	NM_001298051	CG15034	protein-coding	1
MACS_peak_4438	1960	chr3R	23097125	23099084	+	1275	143	310.1	6.96	376	NM_142866	CG6733	protein-coding	1
MACS_peak_4252	1365	chr3R	18624559	18625923	+	415	116	309.87	13.49	-3914	NM_142474	CG14304	protein-coding	0
MACS_peak_4671	1995	chr3R	27472331	27474325	+	1528	155	309.87	12.19	-5347	NM_143306	Cyp6a18	protein-coding	0
MACS_peak_1186	842	chr2R	3591723	3592564	+	506	92	308.89	9.45	-55203	NM_001110912	RYa	protein-coding	0
MACS_peak_2964	1144	chr3L	16701635	16702778	+	310	105	308.46	13.92	-737	NR_133255	CR45897	ncRNA	1
MACS_peak_5400	1694	chrX	15332521	15334214	+	513	163	308.13	11.61	57	NM_001272640	HDAC6	protein-coding	1
MACS_peak_5103	1309	chrX	5595753	5597061	+	516	113	308.01	10.44	2152	NM_132004	Vsx1	protein-coding	0
MACS_peak_4734	1393	chr3R	28959161	28960553	+	882	117	307.99	6.96	10515	NM_143392	DIP-gamma	protein-coding	0
MACS_peak_5441	1796	chrX	16694888	16696683	+	502	160	307.32	6.91	-346	NM_167536	CG4678	protein-coding	1
MACS_peak_783	1401	chr2L	16217001	16218401	+	1060	117	305.85	6.74	-657	NR_073790	CR43840	ncRNA	1
MACS_peak_1598	1580	chr2R	12392740	12394319	+	472	125	304.24	10.01	46	NM_078987	Or49a	protein-coding	1
MACS_peak_2195	1817	chr2R	24993963	24995779	+	1294	143	303.56	13.5	7088	NM_001299945	CG3829	protein-coding	0
MACS_peak_4580	1875	chr3R	25503925	25505799	+	767	138	303.48	7.18	-329	NM_143144	CG5107	protein-coding	1
MACS_peak_1795	983	chr2R	16552457	16553439	+	515	96	303.41	15.44	690	NM_166179	Syn2	protein-coding	1
MACS_peak_2820	1924	chr3L	12938913	12940836	+	353	138	302.81	9.79	14773	NM_140357	CG10752	protein-coding	0
MACS_peak_1782	2927	chr2R	16271490	16274416	+	290	189	302.54	11.83	839	NM_001299554	CG33017	protein-coding	1
MACS_peak_1309	1064	chr2R	6456581	6457644	+	511	100	302.46	15.23	44660	NR_133106	CR46075	ncRNA	0
MACS_peak_147	895	chr2L	3176918	3177812	+	330	122	301.95	12.52	3393	NM_134912	CG15404	protein-coding	0
MACS_peak_5697	1086	chrX_DS484319v1_random	975	2060	+	522	101	301.78	14.57	NA	NA			0
MACS_peak_356	2279	chr2L	7455998	7458276	+	1244	180	301.32	7.17	234	NM_205919	Gr28b	protein-coding	1
MACS_peak_5677	678	chrX	23419672	23420349	+	244	79	301.13	16.1	-102601	NM_001144069	SteXh:CG42398	protein-coding	0
MACS_peak_4699	916	chr3R	28031081	28031996	+	630	92	300.23	10.88	4923	NM_001170283	CG34362	protein-coding	0
MACS_peak_2022	955	chr2R	21832890	21833844	+	477	94	299.93	10.01	184	NM_001038874	CG34040	protein-coding	1
MACS_peak_4921	807	chrUn_CP007120v1	4801	5607	+	480	86	299.3	14.36	-34884	NR_004007	CR40571	rRNA	0
MACS_peak_1498	1218	chr2R	10388859	10390076	+	916	107	298.62	8.92	5720	NM_001103789	CG42732	protein-coding	0
MACS_peak_5631	1604	chrX	22795267	22796870	+	515	125	298.36	11.75	11331	NR_123991	CR45464	ncRNA	0
MACS_peak_2439	941	chr3L	4909650	4910590	+	402	93	298.21	10.66	-248	NM_139683	Rh50	protein-coding	1
MACS_peak_3952	966	chr3R	11582357	11583322	+	610	105	298.16	8.2	-88	NM_169402	wkd	protein-coding	1
MACS_peak_4748	1098	chr3R	29197928	29199025	+	600	101	298.09	12.18	920	NM_143424	CG14515	protein-coding	1
MACS_peak_5429	942	chrX	16098291	16099232	+	511	93	297.87	13.05	-2098	NM_001272668	CG42354	protein-coding	0
MACS_peak_2286	964	chr3L	1828237	1829200	+	589	94	296.95	12.62	224	NM_001144396	Cpr62Ba	protein-coding	1
MACS_peak_3573	1287	chr3R	3318813	3320099	+	557	111	296.73	8.48	-3354	NM_001110990	spok	protein-coding	0
MACS_peak_239	871	chr2L	5129338	5130208	+	525	89	296.24	13.49	-16613	NM_001169414	Msp300	protein-coding	0
MACS_peak_990	890	chr2L	22021187	22022076	+	389	90	296.17	9.79	2309	NM_079994	tio	protein-coding	0
MACS_peak_1890	1504	chr2R	18506271	18507774	+	990	121	295.91	12.18	3414	NM_001299646	GstE11	protein-coding	0
MACS_peak_4087	1541	chr3R	14885300	14886840	+	1100	191	295.78	9.58	-69	NM_001104325	Rrp6	protein-coding	1
MACS_peak_2281	1986	chr3L	1806540	1808525	+	1539	149	295.65	7.77	-14	NR_124756	CR45687	ncRNA	1
MACS_peak_1330	1529	chr2R	6921662	6923190	+	471	135	294.61	16.57	-940	NM_136404	CG3358	protein-coding	1
MACS_peak_4030	1360	chr3R	13574849	13576208	+	933	114	294.12	9.57	703	NR_074009	CR43848	ncRNA	1
MACS_peak_1189	1407	chr2R	3635503	3636909	+	910	115	293.02	13.7	-11140	NM_001110912	RYa	protein-coding	0
MACS_peak_4942	1114	chrX	324577	325690	+	332	118	292.72	7.57	9668	NM_166839	CG32816	protein-coding	0
MACS_peak_3457	790	chr3R	1210312	1211101	+	494	88	292.69	8.97	155895	NR_133317	CR46123	ncRNA	0
MACS_peak_770	1313	chr2L	15871519	15872831	+	363	114	292.12	8.02	-6714	NM_001299037	CG42792	protein-coding	0
MACS_peak_1304	980	chr2R	6291349	6292328	+	510	94	291.73	16.31	46326	NM_078903	Pld	protein-coding	0
MACS_peak_5062	1630	chrX	3935633	3937262	+	405	150	291.65	8.65	22	NM_001272297	CG2938	protein-coding	1
MACS_peak_3714	1655	chr3R	6515434	6517088	+	1094	127	291.52	8.05	-11247	NM_141403	CG15185	protein-coding	0
MACS_peak_4198	1746	chr3R	17211780	17213525	+	1407	157	291.18	8.12	7232	NM_001170163	CG31262	protein-coding	0
MACS_peak_1207	2102	chr2R	4200399	4202500	+	1270	145	290	8.05	-13322	NM_001042968	RNASEK	protein-coding	0
MACS_peak_531	1126	chr2L	10870722	10871847	+	225	101	289.69	10.88	417	NR_124185	CR45453	ncRNA	1
MACS_peak_4390	1046	chr3R	21775394	21776439	+	521	97	289.56	18.71	-76	NM_169968	GABA-B-R2	protein-coding	1
MACS_peak_3619	1169	chr3R	4159264	4160432	+	816	103	289.07	7.18	2387	NM_001276244	CG40198	protein-coding	0
MACS_peak_3221	1933	chr3L	23066923	23068855	+	568	147	288.76	6.83	27582	NM_168984	RpL10	protein-coding	0
MACS_peak_205	1645	chr2L	4516304	4517948	+	1077	125	288.6	7.61	-40104	NM_001169400	ine	protein-coding	0
MACS_peak_1461	1171	chr2R	9511199	9512369	+	818	103	288.5	8.48	1932	NM_001043070	brp	protein-coding	0
MACS_peak_3295	1737	chr3L	24532803	24534539	+	312	129	288.26	7.18	-3565	NM_001043187	mRpS5	protein-coding	0
MACS_peak_3892	1782	chr3R	10227060	10228841	+	584	137	287.31	10.46	1462	NM_141731	CG42795	protein-coding	0
MACS_peak_3514	843	chr3R	2241443	2242285	+	304	86	286.35	15.23	-375856	NR_133318	CR46122	ncRNA	0
MACS_peak_3278	1139	chr3L	24234056	24235194	+	465	101	285.89	7.4	56239	NR_125058	CR45159	ncRNA	0
MACS_peak_4026	1392	chr3R	13478783	13480174	+	867	113	285.76	11.53	1213	NR_125157	CR45589	ncRNA	0
MACS_peak_4851	827	chr3R	31358861	31359687	+	547	85	285.4	14.79	-13153	NM_170547	gskt	protein-coding	0
MACS_peak_43	1184	chr2L	792364	793547	+	355	103	284.79	8.7	-2157	NM_057865	Pkg21D	protein-coding	0
MACS_peak_4303	2315	chr3R	19741483	19743797	+	1935	160	284.63	9.89	1837	NR_048430	CR43488	ncRNA	0
MACS_peak_4219	1272	chr3R	17731175	17732446	+	454	130	284.42	9.19	-1788	NM_142393	CG14321	protein-coding	0
MACS_peak_5155	2130	chrX	7209684	7211813	+	1553	145	284.38	8.48	14719	NM_167121	CG9650	protein-coding	0
MACS_peak_2982	2375	chr3L	17070203	17072577	+	2040	155	284.02	6.96	15777	NM_140700	CG7724	protein-coding	0
MACS_peak_2345	1621	chr3L	2940025	2941645	+	1219	123	283.69	10.88	10783	NM_167968	CG32846	protein-coding	0
MACS_peak_3762	797	chr3R	7479023	7479819	+	511	125	283.29	6.76	-4425	NR_002493	snRNA:7SK	ncRNA	0
MACS_peak_764	1205	chr2L	15729636	15730840	+	685	117	283.19	9.85	1546	NM_057612	CycE	protein-coding	0
MACS_peak_4379	1556	chr3R	21504396	21505951	+	493	120	283.18	9.57	5187	NM_057525	C15	protein-coding	0
MACS_peak_4318	910	chr3R	19977025	19977934	+	555	89	282.95	11.75	4581	NM_001275823	CG31213	protein-coding	0
MACS_peak_373	1949	chr2L	7710758	7712706	+	531	138	282.84	9.14	245	NM_164765	Ntl	protein-coding	1
MACS_peak_4867	1301	chr3R	31651916	31653216	+	812	157	282.81	7.92	-16899	NM_143624	CG1815	protein-coding	0
MACS_peak_2147	969	chr2R	24120397	24121365	+	490	92	282.73	15.88	3449	NM_001299897	CG43777	protein-coding	0
MACS_peak_62	1569	chr2L	1199746	1201314	+	408	123	282.01	7.13	-141	NM_001272935	CG5011	protein-coding	1
MACS_peak_3569	1408	chr3R	3252741	3254148	+	891	113	281.68	13.92	10138	NM_001316564	Pzl	protein-coding	0
MACS_peak_3517	1836	chr3R	2270424	2272259	+	423	132	281.64	9.35	-405333	NR_133318	CR46122	ncRNA	0
MACS_peak_2324	785	chr3L	2378737	2379521	+	471	92	281.59	13.52	302	NM_001202097	CG45186	protein-coding	1
MACS_peak_794	2025	chr2L	16598547	16600571	+	328	143	281.09	6.09	-2268	NM_001273575	CG42389	protein-coding	0
MACS_peak_2184	2076	chr2R	24818076	24820151	+	424	143	280.66	7.95	4291	NM_001144287	Dll	protein-coding	0
MACS_peak_3481	1137	chr3R	1614394	1615530	+	382	100	280.54	7.61	-248361	NR_133317	CR46123	ncRNA	0
MACS_peak_3698	845	chr3R	6107827	6108671	+	500	93	280.46	12.18	115	NM_141355	Obp83cd	protein-coding	1
MACS_peak_5620	509	chrX	22382708	22383216	+	198	66	279.91	13.92	-61265	NM_001298593	CG14621	protein-coding	0
MACS_peak_3041	1058	chr3L	18723370	18724427	+	509	96	279.82	12.62	91	NR_073946	CR43985	ncRNA	1
MACS_peak_2770	2205	chr3L	12048053	12050257	+	1262	163	279.59	7.75	4576	NM_001274812	CG43638	protein-coding	0
MACS_peak_562	1246	chr2L	11608994	11610239	+	541	105	279.2	6.09	2156	NM_135666	spag4	protein-coding	0
MACS_peak_4440	951	chr3R	23121855	23122805	+	403	105	279.04	14.1	1118	NM_170049	CenB1A	protein-coding	0
MACS_peak_5168	1057	chrX	7684959	7686015	+	349	99	278.3	9	-4209	NR_123832	CR45665	ncRNA	0
MACS_peak_3969	1037	chr3R	11991382	11992418	+	459	128	278.29	7.05	1415	NM_176472	mfas	protein-coding	0
MACS_peak_3034	1189	chr3L	18542940	18544128	+	334	102	277.56	7.61	16558	NM_168767	CG32198	protein-coding	0
MACS_peak_4881	2453	chr4	221487	223939	+	871	332	277.12	6.13	3243	NM_166745	CG31999	protein-coding	0
MACS_peak_578	1336	chr2L	12037390	12038725	+	886	126	276.58	9.42	253	NM_164985	Tom70	protein-coding	1
MACS_peak_3452	2391	chr3R	1134828	1137218	+	1169	154	276.51	8.7	230578	NR_133317	CR46123	ncRNA	0
MACS_peak_821	891	chr2L	17162942	17163832	+	355	87	276.49	14.57	-8025	NM_001042900	CG34106	protein-coding	0
MACS_peak_4494	1495	chr3R	24012413	24013907	+	427	116	276.47	11.09	-6582	NM_170109	KrT95D	protein-coding	0
MACS_peak_1617	2077	chr2R	12760115	12762191	+	1042	143	275.76	7.65	-154	NM_057868	Nacalpha	protein-coding	1
MACS_peak_3051	913	chr3L	18887241	18888153	+	446	88	275.63	11.96	2786	NM_168781	CG3961	protein-coding	0
MACS_peak_3535	954	chr3R	2500000	2500953	+	284	90	275.02	9.79	244324	NR_125325	CR45220	ncRNA	0
MACS_peak_1267	782	chr2R	5394304	5395085	+	206	81	274.93	8.48	-19050	NM_136326	laccase2	protein-coding	0
MACS_peak_526	1894	chr2L	10741022	10742915	+	586	145	274.48	11.96	83	NR_047931	mir-4970	ncRNA	1
MACS_peak_5436	2655	chrX	16479327	16481981	+	1286	152	274.25	10.22	31502	NM_001298402	Rbp2	protein-coding	0
MACS_peak_5139	1550	chrX	6770173	6771722	+	530	118	274.01	13.7	-278	NM_143710	COQ7	protein-coding	1
MACS_peak_4993	1161	chrX	1682047	1683207	+	511	100	273.75	10.66	-620	NM_130580	CG14797	protein-coding	1
MACS_peak_4306	1099	chr3R	19761415	19762513	+	559	97	273.74	13.27	11261	NM_142571	CG6300	protein-coding	0
MACS_peak_4212	1288	chr3R	17516972	17518259	+	927	106	273.68	6.96	1469	NR_125197	CR44349	ncRNA	0
MACS_peak_4721	1184	chr3R	28690871	28692054	+	678	101	273.16	9.35	1791	NM_001260421	CG9990	protein-coding	0
MACS_peak_175	844	chr2L	3692875	3693718	+	429	84	272.99	15.88	-114	NM_134954	CG3513	protein-coding	1
MACS_peak_728	1884	chr2L	14931211	14933094	+	536	144	272.56	10.4	7562	NM_135887	CG3491	protein-coding	0
MACS_peak_2575	924	chr3L	7692620	7693543	+	449	88	272.08	16.97	2573	NM_001274609	CG44195	protein-coding	0
MACS_peak_924	828	chr2L	19877225	19878052	+	502	83	271.97	12.62	11457	NM_001273681	sick	protein-coding	0
MACS_peak_4940	927	chrX	182755	183681	+	299	88	271.12	9.35	7245	NM_001297798	tyn	protein-coding	0
MACS_peak_4245	818	chr3R	18437122	18437939	+	324	92	271.11	11.67	1241	NM_206512	fru	protein-coding	0
MACS_peak_701	1047	chr2L	14267570	14268616	+	492	94	271.05	12.18	5066	NM_165086	wb	protein-coding	0
MACS_peak_1675	1160	chr2R	14158390	14159549	+	459	124	270.79	8.75	1207	NM_137085	CG13016	protein-coding	0
MACS_peak_3328	666	chr3L	25269610	25270275	+	299	74	270.73	13.27	149193	NM_001170381	UQCR-11	protein-coding	0
MACS_peak_1799	1772	chr2R	16577218	16578989	+	522	131	270.66	9.3	-1367	NM_166185	Cdk4	protein-coding	0
MACS_peak_5637	758	chrX	22889184	22889941	+	262	79	270.24	14.36	16750	NM_001103572	CG34334	protein-coding	0
MACS_peak_2023	935	chr2R	21869901	21870835	+	582	131	269.79	8.27	-1662	NM_001103932	Fili	protein-coding	0
MACS_peak_5163	974	chrX	7510873	7511846	+	536	90	268.79	17.18	10916	NR_073638	CR43835	ncRNA	0
MACS_peak_2203	1666	chr2R	25207336	25209001	+	387	123	268.27	9.79	-18044	NM_001274251	CG9380	protein-coding	0
MACS_peak_1540	936	chr2R	11450325	11451260	+	596	88	268.27	9.57	-1251	NM_001273968	E(Pc)	protein-coding	0
MACS_peak_918	1926	chr2L	19749949	19751874	+	854	133	267.71	8.05	5993	NM_136154	CG10631	protein-coding	0
MACS_peak_4177	622	chr3R	16743578	16744199	+	326	71	267.22	12.18	2498	NR_002032	bxd	ncRNA	0
MACS_peak_5598	792	chrX	21386337	21387128	+	351	87	267.17	13.67	203	NR_002137	snoRNA:MeU6-A47	ncRNA	1
MACS_peak_1961	1357	chr2R	20291652	20293008	+	992	109	267.08	6.31	-215	NR_124650	CR44638	ncRNA	1
MACS_peak_1124	2131	chr2R	2243914	2246044	+	506	155	265.87	7.38	17136	NM_001276228	CG17684	protein-coding	0
MACS_peak_323	1334	chr2L	6702748	6704081	+	343	114	265.7	12.8	5188	NM_164704	Tsp	protein-coding	0
MACS_peak_1253	1709	chr2R	5105987	5107695	+	628	330	265.32	8.51	14956	NM_001043005	CG3107	protein-coding	0
MACS_peak_814	612	chr2L	16925436	16926047	+	305	70	264.2	12.4	-15323	NM_058061	ApepP	protein-coding	0
MACS_peak_2741	832	chr3L	11458445	11459276	+	328	82	264.16	13.05	370	NM_140209	CG7551	protein-coding	1
MACS_peak_1737	1134	chr2R	15437934	15439067	+	558	97	263.85	10.88	-10477	NM_001103856	CG34188	protein-coding	0
MACS_peak_514	1149	chr2L	10510327	10511475	+	489	100	263.37	10.42	-448	NM_135573	CG7384	protein-coding	1
MACS_peak_1239	759	chr2R	4879495	4880253	+	546	78	263.25	12.62	27811	NM_001299209	CG44102	protein-coding	0
MACS_peak_3629	837	chr3R	4420306	4421142	+	333	92	262.73	12.32	-1146	NM_001043201	CG32944	protein-coding	0
MACS_peak_347	1057	chr2L	7147536	7148592	+	568	103	262.36	11.43	5760	NR_124128	CR44612	ncRNA	0
MACS_peak_446	466	chr2L	9126946	9127411	+	268	61	262.17	12.4	1441	NM_176001	CG32982	protein-coding	0
MACS_peak_1911	1725	chr2R	18918344	18920068	+	343	123	260.47	6.74	-7311	NM_166313	Vha100-3	protein-coding	0
MACS_peak_1389	805	chr2R	8476498	8477302	+	317	80	260.39	12.4	4946	NM_136540	Mal-A8	protein-coding	0
MACS_peak_451	1107	chr2L	9257155	9258261	+	595	95	259.75	11.96	768	NM_001259021	Ggamma30A	protein-coding	1
MACS_peak_4287	808	chr3R	19484428	19485235	+	401	80	259.37	10.88	-2258	NM_001275804	Dys	protein-coding	0
MACS_peak_4247	1172	chr3R	18506425	18507596	+	329	99	259.23	8.92	-448	NM_206516	fru	protein-coding	1
MACS_peak_2928	2293	chr3L	16058992	16061284	+	586	144	258.2	8.7	8179	NM_001259857	Mbs	protein-coding	0
MACS_peak_406	681	chr2L	8188163	8188843	+	330	73	258.13	12.83	2278	NM_001042882	CG34134	protein-coding	0
MACS_peak_4609	1010	chr3R	26202224	26203233	+	535	90	257.99	10.22	7478	NR_125267	CR44320	ncRNA	0
MACS_peak_719	1221	chr2L	14715909	14717129	+	384	115	257.84	6.33	2769	NM_001299011	CG34165	protein-coding	0
MACS_peak_5530	2186	chrX	19308481	19310666	+	1160	162	257.81	12.32	-1648	NM_133149	CG8051	protein-coding	0
MACS_peak_3173	832	chr3L	21691840	21692671	+	449	81	257.77	14.79	-8213	NM_001170020	Sfp78E	protein-coding	0
MACS_peak_444	1567	chr2L	9080388	9081954	+	393	124	257.75	9.29	-2936	NM_078795	Toll-4	protein-coding	0
MACS_peak_2306	1403	chr3L	2141942	2143344	+	1024	145	257.67	9.81	9057	NM_001274386	zormin	protein-coding	0
MACS_peak_1202	783	chr2R	4051099	4051881	+	312	84	257.56	8.41	37379	NM_001015349	Haspin	protein-coding	0
MACS_peak_1248	2373	chr2R	5020094	5022466	+	527	150	257.35	9.35	11515	NR_073827	CR44105	ncRNA	0
MACS_peak_3807	3527	chr3R	8454692	8458218	+	304	275	257.32	6	4745	NR_133365	CR46125	ncRNA	0
MACS_peak_2961	1232	chr3L	16654534	16655765	+	704	127	257.27	7.3	1380	NR_001972	snRNA:U12:73B	ncRNA	0
MACS_peak_4158	757	chr3R	16320871	16321627	+	295	90	256.8	10.88	-589	NM_001275699	CG44044	protein-coding	1
MACS_peak_1231	971	chr2R	4674627	4675597	+	481	115	256.66	11.93	3259	NM_001042983	CG17883	protein-coding	0
MACS_peak_1408	1358	chr2R	8813443	8814800	+	907	106	255.98	10.01	-12270	NM_165629	CG30350	protein-coding	0
MACS_peak_1357	1038	chr2R	7673088	7674125	+	521	91	255.82	15.01	794	NM_136469	mRpL52	protein-coding	1
MACS_peak_1435	1810	chr2R	9143166	9144975	+	1350	189	255.52	10.32	114	NM_136619	Prp38	protein-coding	1
MACS_peak_4448	670	chr3R	23202486	23203155	+	363	72	255.46	13.27	1214	NM_170060	fzo	protein-coding	0
MACS_peak_1908	1251	chr2R	18906072	18907322	+	728	101	255.38	9.57	5198	NM_166313	Vha100-3	protein-coding	0
MACS_peak_227	1610	chr2L	4839721	4841330	+	1183	119	255.09	14.58	2063	NM_001273123	CG12194	protein-coding	0
MACS_peak_3372	1209	chr3L	26293915	26295123	+	889	99	255.09	11.31	11053	NM_001110947	CG41284	protein-coding	0
MACS_peak_1327	1319	chr2R	6903419	6904737	+	901	104	254.74	5.87	12318	NM_144058	CG30158	protein-coding	0
MACS_peak_3529	1189	chr3R	2448409	2449597	+	613	98	254.71	7.18	295797	NR_125325	CR45220	ncRNA	0
MACS_peak_1976	942	chr2R	20609500	20610441	+	563	86	254.13	10.88	3903	NR_048184	mir-7	ncRNA	0
MACS_peak_919	964	chr2L	19777867	19778830	+	567	87	253.58	8.48	-9281	NM_058002	bsh	protein-coding	0
MACS_peak_2029	1038	chr2R	22066171	22067208	+	576	98	253.52	11.35	-194	NM_001299774	CG44249	protein-coding	1
MACS_peak_4549	1369	chr3R	24912811	24914179	+	511	106	253.32	12.18	500	NR_125247	CR44267	ncRNA	1
MACS_peak_1258	1283	chr2R	5268949	5270231	+	998	102	252.79	9.79	10586	NM_165425	d4	protein-coding	0
MACS_peak_1637	1575	chr2R	13250808	13252382	+	1104	115	252.76	10.44	129	NM_165975	CG4712	protein-coding	1
MACS_peak_4106	1575	chr3R	15327981	15329555	+	939	115	252.76	8.05	39	NM_001275668	ea	protein-coding	1
MACS_peak_3209	1439	chr3L	22927712	22929150	+	358	109	252.63	7.4	-17226	NM_168979	Mes2	protein-coding	0
MACS_peak_3841	1071	chr3R	9184174	9185244	+	569	92	252.35	14.57	7192	NM_141610	CG11997	protein-coding	0
MACS_peak_4310	1351	chr3R	19828698	19830048	+	1029	105	252.31	9.57	7444	NM_001144611	bnl	protein-coding	0
MACS_peak_2530	1073	chr3L	6807837	6808909	+	470	92	251.79	8.05	18215	NM_001316455	vvl	protein-coding	0
MACS_peak_2141	1811	chr2R	23969927	23971737	+	725	218	251.72	7.29	527	NM_138017	CG3065	protein-coding	1
MACS_peak_1866	2157	chr2R	17896016	17898172	+	795	139	251.28	5.66	2016	NM_137432	CG14491	protein-coding	0
MACS_peak_3930	758	chr3R	11052175	11052932	+	338	76	250.5	10.01	-18350	NR_133374	CR46007	ncRNA	0
MACS_peak_4738	895	chr3R	29036225	29037119	+	475	83	250.17	13.7	2099	NM_143401	Cpsf100	protein-coding	0
MACS_peak_3014	1007	chr3L	17877243	17878249	+	341	93	250.12	8.16	-1350	NM_140763	CG7408	protein-coding	0
MACS_peak_689	1729	chr2L	14086384	14088112	+	528	121	249.74	12.62	-17235	NM_135857	CG16879	protein-coding	0
MACS_peak_2763	984	chr3L	11980615	11981598	+	499	97	249.36	8.83	-3800	NM_001274804	CG6938	protein-coding	0
MACS_peak_501	1216	chr2L	10240245	10241460	+	594	228	248.76	8.55	913	NM_164898	me31B	protein-coding	1
MACS_peak_4740	1096	chr3R	29049805	29050900	+	582	112	248.58	12.19	-704	NM_143404	CG11841	protein-coding	1
MACS_peak_4100	1571	chr3R	15214094	15215664	+	1040	114	248.57	11.53	905	NM_142173	CG4210	protein-coding	1
MACS_peak_2367	786	chr3L	3393640	3394425	+	326	83	247.47	12.67	-56	NR_124771	CR45737	ncRNA	1
MACS_peak_435	2027	chr2L	8942841	8944867	+	1581	168	247.45	8.29	-597	NM_001298840	CG9515	protein-coding	1
MACS_peak_4791	1008	chr3R	30037980	30038987	+	524	88	246.71	13.7	245	NM_057236	janB	protein-coding	1
MACS_peak_1876	1626	chr2R	18215085	18216710	+	1285	116	246.71	6.31	6377	NR_124612	CR45147	ncRNA	0
MACS_peak_963	1241	chr2L	21102078	21103318	+	475	107	246.6	8.36	-45	NM_136243	CG9257	protein-coding	1
MACS_peak_253	1003	chr2L	5266894	5267896	+	453	91	246.13	12.41	1003	NM_135073	Cyp4ac2	protein-coding	0
MACS_peak_4610	1074	chr3R	26223084	26224157	+	571	91	245.73	13.7	-6628	NM_143213	CG12290	protein-coding	0
MACS_peak_4919	774	chrUn_CP007091v1	4579	5352	+	273	76	245.09	13.92	NA	NA			0
MACS_peak_877	1141	chr2L	18594041	18595181	+	550	94	244.83	10.88	2310	NM_058098	amos	protein-coding	0
MACS_peak_1341	775	chr2R	7181155	7181929	+	266	76	244.75	13.27	216	NM_165511	CG30385	protein-coding	1
MACS_peak_2375	1206	chr3L	3538776	3539981	+	868	97	244.74	6.53	-4202	NM_001043120	Eip63E	protein-coding	0
MACS_peak_852	903	chr2L	18061188	18062090	+	332	93	244.44	9.11	-16630	NM_057333	Arr1	protein-coding	0
MACS_peak_2821	1274	chr3L	12950384	12951657	+	311	100	244.14	7.4	3627	NM_140357	CG10752	protein-coding	0
MACS_peak_729	1974	chr2L	14956415	14958388	+	888	129	244.07	7.4	14899	NM_001014485	CG42313	protein-coding	0
MACS_peak_801	1297	chr2L	16757598	16758894	+	534	101	243.91	8.92	1892	NM_135965	ppk17	protein-coding	0
MACS_peak_4134	977	chr3R	15895617	15896593	+	427	86	243.79	16.1	-27	NM_142250	CG14877	protein-coding	1
MACS_peak_3326	979	chr3L	25235529	25236507	+	519	97	243.69	12.32	115269	NM_001170381	UQCR-11	protein-coding	0
MACS_peak_961	1480	chr2L	21057971	21059450	+	1168	109	243.25	9.14	5677	NM_001316404	Itgbn	protein-coding	0
MACS_peak_2262	1733	chr3L	1461715	1463447	+	416	136	243.12	8.33	220	NR_124753	CR44842	ncRNA	1
MACS_peak_4886	1801	chr4	330930	332730	+	527	162	242.96	8.27	16907	NM_001272124	CG32850	protein-coding	0
MACS_peak_1333	2404	chr2R	6963511	6965914	+	1153	262	242.52	9.09	6925	NM_001273821	mim	protein-coding	0
MACS_peak_2282	1841	chr3L	1809878	1811718	+	626	148	242.47	8.55	210	NM_167920	GV1	protein-coding	1
MACS_peak_1496	1554	chr2R	10364758	10366311	+	365	112	242.17	7.18	-347	NM_001201971	CG42732	protein-coding	1
MACS_peak_55	1260	chr2L	1015121	1016380	+	798	99	242.16	10.22	11147	NM_164402	CG4375	protein-coding	0
MACS_peak_4276	1601	chr3R	19260290	19261890	+	491	114	242.08	8.92	3824	NM_142540	CG14280	protein-coding	0
MACS_peak_2140	1602	chr2R	23965558	23967159	+	456	130	242.02	11.41	1387	NM_001103969	CG34213	protein-coding	0
MACS_peak_1061	1067	chr2R	922157	923223	+	564	90	241.9	12.4	5296	NM_001110873	CG40498	protein-coding	0
MACS_peak_1075	1581	chr2R	1339612	1341192	+	1057	147	241.72	6.13	4717	NM_001144065	Yeti	protein-coding	0
MACS_peak_2378	986	chr3L	3641698	3642683	+	496	86	241.21	14.79	12581	NM_139566	CG10862	protein-coding	0
MACS_peak_3979	1545	chr3R	12172969	12174513	+	481	120	240.85	6.43	-7555	NM_169454	Cpn	protein-coding	0
MACS_peak_870	883	chr2L	18462872	18463754	+	360	91	240.77	11.25	7596	NR_047995	let-7-C	ncRNA	0
MACS_peak_2584	988	chr3L	7762616	7763603	+	366	86	240.64	9.35	1742	NM_001014573	Hn	protein-coding	0
MACS_peak_2751	1072	chr3L	11736806	11737877	+	522	90	240.55	13.7	5200	NM_168474	CG32087	protein-coding	0
MACS_peak_5625	788	chrX	22519591	22520378	+	286	76	240.47	13.27	4787	NM_001272849	CG17600	protein-coding	0
MACS_peak_3910	1325	chr3R	10777502	10778826	+	1049	149	240.47	11.54	-790	NM_169361	fau	protein-coding	1
MACS_peak_3924	788	chr3R	10991538	10992325	+	376	76	240.47	8.92	19550	NM_001170115	CG34114	protein-coding	0
MACS_peak_4280	989	chr3R	19358711	19359699	+	474	86	240.36	15.23	5154	NM_001260265	CG43203	protein-coding	0
MACS_peak_2467	3128	chr3L	5438515	5441642	+	579	212	239.53	7.73	3919	NM_001144414	DIP-delta	protein-coding	0
MACS_peak_1772	1543	chr2R	16069824	16071366	+	937	111	239.52	9.79	-5251	NR_048121	mir-137	ncRNA	0
MACS_peak_1314	1804	chr2R	6722794	6724597	+	393	121	239.24	7.83	-4162	NM_136387	Zip42C.2	protein-coding	0
MACS_peak_372	993	chr2L	7689298	7690290	+	547	86	239.23	14.79	1267	NM_001273284	CG18585	protein-coding	0
MACS_peak_3504	1228	chr3R	2126811	2128038	+	898	98	239.21	6.31	-261416	NR_133318	CR46122	ncRNA	0
MACS_peak_5498	883	chrX	18599698	18600580	+	549	81	239.13	13.79	-12920	NR_047833	CR43492	ncRNA	0
MACS_peak_4320	1500	chr3R	20003004	20004503	+	493	121	238.91	10.43	4759	NM_001275821	Hs6st	protein-coding	0
MACS_peak_5361	1408	chrX	14297830	14299237	+	1082	105	238.77	8.26	5068	NR_123904	CR44963	ncRNA	0
MACS_peak_1275	974	chr2R	5508576	5509549	+	490	85	238.75	14.14	-1196	NM_136329	TpnC4	protein-coding	0
MACS_peak_1857	1152	chr2R	17739135	17740286	+	578	117	238.47	10.98	-25	NM_001299618	CG6401	protein-coding	1
MACS_peak_1967	1737	chr2R	20450361	20452097	+	1264	119	238.38	9.57	26891	NM_166392	CG12484	protein-coding	0
MACS_peak_3232	1290	chr3L	23444880	23446169	+	321	100	238.34	6.27	106198	NM_168988	ND-MLRQ	protein-coding	0
MACS_peak_3219	894	chr3L	23060212	23061105	+	449	81	238.27	12.62	34813	NM_168984	RpL10	protein-coding	0
MACS_peak_1994	749	chr2R	21141605	21142353	+	393	101	237.84	7.52	-15	NM_001299732	Magi	protein-coding	1
MACS_peak_3690	2672	chr3R	5930267	5932938	+	1744	153	237.64	8.7	17286	NR_133333	CR45762	ncRNA	0
MACS_peak_5550	811	chrX	19838832	19839642	+	293	111	237.52	10.11	6450	NM_001201746	pico	protein-coding	0
MACS_peak_221	1502	chr2L	4658446	4659947	+	303	205	237.43	7.24	7741	NM_135004	CG3355	protein-coding	0
MACS_peak_2931	1548	chr3L	16084650	16086197	+	1001	122	237.1	11.87	1430	NM_140574	CG13075	protein-coding	0
MACS_peak_77	1044	chr2L	1538438	1539481	+	512	88	236.69	11.96	-16170	NM_001272944	haf	protein-coding	0
MACS_peak_4976	844	chrX	1347236	1348079	+	318	90	236.55	8.11	572	NM_001201594	Tsp2A	protein-coding	1
MACS_peak_3761	1087	chr3R	7438860	7439946	+	539	90	236.53	13.7	-357	NM_141465	CG14598	protein-coding	1
MACS_peak_4934	841	chrUn_DS484193v1	540	1380	+	337	78	236.11	8.92	NA	NA			0
MACS_peak_3995	1011	chr3R	12549983	12550993	+	500	100	235.98	12.78	1126	NR_048378	mir-284	ncRNA	0
MACS_peak_1489	1041	chr2R	10223035	10224075	+	762	103	235.7	7.4	4402	NM_001259307	Hr46	protein-coding	0
MACS_peak_3705	1115	chr3R	6231689	6232803	+	744	98	235.59	6.14	-2462	NM_141368	Osi6	protein-coding	0
MACS_peak_4745	1268	chr3R	29164323	29165590	+	556	141	235.57	9.61	-687	NM_143422	CG11898	protein-coding	1
MACS_peak_4575	1585	chr3R	25432141	25433725	+	1193	112	235.53	6.96	-32288	NM_170227	Muc96D	protein-coding	0
MACS_peak_2192	883	chr2R	24928462	24929344	+	500	80	235.52	11.75	-628	NM_001274247	pain	protein-coding	1
MACS_peak_761	1492	chr2L	15611831	15613322	+	960	108	235.49	12.62	759	NM_135912	Semp1	protein-coding	1
MACS_peak_495	784	chr2L	10122641	10123424	+	409	125	235.42	6.74	-261	NM_164888	CG13135	protein-coding	1
MACS_peak_2943	1516	chr3L	16324823	16326338	+	548	109	235.31	10.22	226	NM_140618	CG13040	protein-coding	1
MACS_peak_1320	746	chr2R	6797918	6798663	+	304	73	235.22	11.96	651	NM_001103732	Epac	protein-coding	1
MACS_peak_3269	966	chr3L	24082435	24083400	+	528	84	235.14	8.7	8737	NM_001043176	Snap25	protein-coding	0
MACS_peak_2428	987	chr3L	4654181	4655167	+	537	85	235.07	13.49	-731	NR_133168	CR45830	ncRNA	1
MACS_peak_2538	1114	chr3L	7012217	7013330	+	534	91	235.06	6.31	-1327	NM_176294	Mp	protein-coding	0
MACS_peak_3396	1404	chr3L	26843908	26845311	+	287	104	234.63	7.18	239297	NM_001110956	CG40228	protein-coding	0
MACS_peak_4649	1013	chr3R	27050560	27051572	+	293	86	233.66	8.48	1846	NM_143742	TwdlT	protein-coding	0
MACS_peak_2644	1393	chr3L	9120516	9121908	+	462	140	233.59	6.37	4101	NM_001169923	bol	protein-coding	0
MACS_peak_5309	694	chrX	12550565	12551258	+	310	70	233.47	9.35	-2213	NM_001272556	Cpr11B	protein-coding	0
MACS_peak_5485	972	chrX	18111672	18112643	+	504	84	233.45	10.88	2577	NM_167605	wupA	protein-coding	0
MACS_peak_3550	1056	chr3R	2836700	2837755	+	348	88	233.45	8.48	-92427	NR_125326	CR45220	ncRNA	0
MACS_peak_3936	982	chr3R	11147529	11148510	+	486	94	233.39	8.65	-2784	NM_001032003	CheA86a	protein-coding	0
MACS_peak_3889	1811	chr3R	10185055	10186865	+	1058	118	233.27	8.7	3643	NM_001275524	CG12814	protein-coding	0
MACS_peak_2440	1121	chr3L	4926058	4927178	+	766	91	233.25	6.31	4520	NR_048229	CR43627	ncRNA	0
MACS_peak_1135	811	chr2R	2638865	2639675	+	453	76	233.11	9.79	-73885	NM_001110895	MFS17	protein-coding	0
MACS_peak_1423	4612	chr2R	8948349	8952960	+	2408	332	232.86	8.28	432	NM_001259283	CG33199	protein-coding	1
MACS_peak_4316	1018	chr3R	19923371	19924388	+	553	86	232.29	10.66	1492	NM_142592	CG4462	protein-coding	0
MACS_peak_2705	795	chr3L	10504878	10505672	+	298	75	231.93	13.49	-10728	NM_001104104	A2bp1	protein-coding	0
MACS_peak_5517	682	chrX	18967284	18967965	+	483	71	231.53	12.18	37265	NM_001298493	CG43759	protein-coding	0
MACS_peak_1846	1305	chr2R	17504469	17505773	+	786	100	231.35	11.31	2444	NM_001259468	CG43164	protein-coding	0
MACS_peak_4913	603	chr4	1276814	1277416	+	397	70	231.3	7.87	45232	NM_001258510	Cadps	protein-coding	0
MACS_peak_1003	1750	chr2L	22389735	22391484	+	1262	118	231.01	8.48	36254	NM_001259204	CG17018	protein-coding	0
MACS_peak_2241	919	chr3L	994702	995620	+	557	81	230.9	13.49	1178	NM_206227	CG12038	protein-coding	0
MACS_peak_569	1152	chr2L	11724498	11725649	+	803	92	230.87	8.48	3787	NR_073760	CR44143	ncRNA	0
MACS_peak_4192	901	chr3R	17038146	17039046	+	351	118	230.32	9.28	1607	NM_001300439	CG18213	protein-coding	0
MACS_peak_5506	761	chrX	18725541	18726301	+	288	73	230.29	13.7	-249	NM_001103552	CG42302	protein-coding	1
MACS_peak_2627	2882	chr3L	8720008	8722889	+	1705	233	230.27	8.08	-54	NM_139995	CG6511	protein-coding	1
MACS_peak_2349	1053	chr3L	2995793	2996845	+	585	89	230.19	9.67	1147	NM_001274417	CG2113	protein-coding	0
MACS_peak_4866	1479	chr3R	31647855	31649333	+	1134	156	230.09	8.04	-20871	NM_143624	CG1815	protein-coding	0
MACS_peak_4492	1122	chr3R	23978919	23980040	+	549	98	229.57	7.57	-4024	NR_048473	CR31451	ncRNA	0
MACS_peak_2056	2272	chr2R	22547856	22550127	+	1263	176	229.54	8.63	-1103	NM_137834	CG6018	protein-coding	0
MACS_peak_543	974	chr2L	11148484	11149457	+	473	85	229.28	13.66	131	NM_001298905	Gyc32E	protein-coding	1
MACS_peak_2109	1569	chr2R	23495749	23497317	+	1215	110	229.02	9.35	-3118	NM_137956	CG13558	protein-coding	0
MACS_peak_3364	1667	chr3L	26132746	26134412	+	1163	114	228.41	11.31	-82236	NM_001170384	CG40160	protein-coding	0
MACS_peak_4350	991	chr3R	20623003	20623993	+	521	84	228.17	14.57	1560	NM_169909	H	protein-coding	0
MACS_peak_2153	1372	chr2R	24200811	24202182	+	423	121	227.76	7.62	3672	NM_138052	CG3356	protein-coding	0
MACS_peak_84	930	chr2L	1755741	1756670	+	543	81	227.75	11.53	246	NM_164437	Gr22f	protein-coding	1
MACS_peak_4915	1231	chrUn_CP007081v1	4326	5556	+	532	95	227.68	6.31	-1365	NM_001110584	Gpa2	protein-coding	0
MACS_peak_4315	1057	chr3R	19918612	19919668	+	624	87	227.53	10.44	633	NM_142591	CG4770	protein-coding	1
MACS_peak_417	1644	chr2L	8381707	8383350	+	551	225	227.41	11.08	195	NM_135376	CG13392	protein-coding	1
MACS_peak_5176	1661	chrX	7911101	7912761	+	1105	220	226.98	8.28	-158	NM_132193	snz	protein-coding	1
MACS_peak_4372	1039	chr3R	21423288	21424326	+	536	86	226.64	10.22	10326	NM_001144620	lbl	protein-coding	0
MACS_peak_453	1349	chr2L	9283895	9285243	+	281	101	226.43	8.27	12067	NM_001169446	Ggamma30A	protein-coding	0
MACS_peak_5265	1681	chrX	11041506	11043186	+	605	164	226.35	6.17	-2410	NM_132447	CG11160	protein-coding	0
MACS_peak_3753	998	chr3R	7302943	7303940	+	716	84	226.26	7.83	-1151	NM_001170068	CG42544	protein-coding	0
MACS_peak_500	976	chr2L	10205705	10206680	+	538	112	226.21	10.94	769	NM_135509	CG5734	protein-coding	1
MACS_peak_5173	766	chrX	7833803	7834568	+	382	76	226.12	8.19	7988	NM_001298057	CG1402	protein-coding	0
MACS_peak_2762	936	chr3L	11972353	11973288	+	403	81	226.04	12.4	159	NM_206342	Muc68E	protein-coding	1
MACS_peak_4099	791	chr3R	15203424	15204214	+	338	87	225.65	11.64	2628	NM_080215	Spn88Ea	protein-coding	0
MACS_peak_2899	896	chr3L	15199334	15200229	+	562	81	225.61	7.48	-8063	NM_140502	CG6888	protein-coding	0
MACS_peak_560	1353	chr2L	11558387	11559739	+	316	100	225.53	7.4	-2138	NR_124200	CR44495	ncRNA	0
MACS_peak_5311	1331	chrX	12624837	12626167	+	850	99	225.35	7.4	1210	NM_001258714	CG15728	protein-coding	0
MACS_peak_2138	1126	chr2R	23956350	23957475	+	552	91	225.32	9.35	493	NM_138013	CG16787	protein-coding	1
MACS_peak_949	1144	chr2L	20651976	20653119	+	620	111	225.17	10.5	2358	NM_136199	CG2611	protein-coding	0
MACS_peak_1578	1045	chr2R	12089582	12090626	+	594	86	225.05	9.35	8828	NM_136881	CG13186	protein-coding	0
MACS_peak_1225	924	chr2R	4523513	4524436	+	417	92	224.26	11.08	-7516	NM_001273771	RpL38	protein-coding	0
MACS_peak_4327	1630	chr3R	20118081	20119710	+	1221	112	224.22	8.21	-2165	NM_169889	Gr92a	protein-coding	0
MACS_peak_3447	903	chr3R	946715	947617	+	566	79	223.67	7.61	380090	NM_001316563	Myo81F	protein-coding	0
MACS_peak_3902	631	chr3R	10671890	10672520	+	332	65	222.69	13.27	5046	NM_141747	CG6465	protein-coding	0
MACS_peak_153	1471	chr2L	3309741	3311211	+	931	111	222.66	8.08	1254	NM_134917	CG15406	protein-coding	0
MACS_peak_2704	650	chr3L	10501549	10502198	+	307	66	222.58	10.66	11012	NM_168411	S-Lap4	protein-coding	0
MACS_peak_4129	2017	chr3R	15828737	15830753	+	1245	127	222.56	8.7	2887	NM_001275686	rec	protein-coding	0
MACS_peak_5644	889	chrX	23029857	23030745	+	340	81	222.51	11.41	1863	NM_001015262	zyd	protein-coding	0
MACS_peak_618	743	chr2L	12723995	12724737	+	320	81	222.51	9.88	2089	NM_205978	MRP	protein-coding	0
MACS_peak_3192	1460	chr3L	22018194	22019653	+	614	104	222.31	5.44	9402	NM_141119	CG7140	protein-coding	0
MACS_peak_2412	1232	chr3L	4377093	4378324	+	482	94	222.12	10.88	291	NR_124782	CR44360	ncRNA	1
MACS_peak_3673	1936	chr3R	5725259	5727194	+	450	154	222.03	6.65	2179	NR_125074	CR44924	ncRNA	0
MACS_peak_1285	1142	chr2R	5680023	5681164	+	593	93	221.71	7.38	8852	NM_136335	kune	protein-coding	0
MACS_peak_3204	716	chr3L	22522981	22523696	+	364	88	221.7	9.19	-5047	NR_048309	mir-957	ncRNA	0
MACS_peak_3612	910	chr3R	4102032	4102941	+	565	79	221.67	10.66	18450	NM_001144066	CG42402	protein-coding	0
MACS_peak_3147	749	chr3L	21141919	21142667	+	513	71	221.58	13.27	3628	NM_001259928	Ac78C	protein-coding	0
MACS_peak_4818	1007	chr3R	30711855	30712861	+	654	113	221.25	8.09	-2767	NR_133491	CR46219	ncRNA	0
MACS_peak_2312	850	chr3L	2183091	2183940	+	335	76	221.23	7.18	-2415	NM_139440	CG13810	protein-coding	0
MACS_peak_4518	2026	chr3R	24439684	24441709	+	1043	128	220.98	8.27	-186	NR_133442	CR45950	ncRNA	1
MACS_peak_3155	900	chr3L	21371426	21372325	+	366	110	220.67	9.12	-10626	NM_001275227	rgn	protein-coding	0
MACS_peak_302	1829	chr2L	6333651	6335479	+	497	119	220.55	11.53	3861	NM_135169	Pez	protein-coding	0
MACS_peak_4278	981	chr3R	19293673	19294653	+	437	105	220.54	8.44	3532	NM_001275799	CG44174	protein-coding	0
MACS_peak_2669	1041	chr3L	9657677	9658717	+	477	85	220.49	12.62	14088	NM_001031951	CNMaR	protein-coding	0
MACS_peak_4070	1776	chr3R	14300883	14302658	+	585	169	220.42	7.38	-658	NM_142096	CG3259	protein-coding	1
MACS_peak_5257	1398	chrX	10785612	10787009	+	1082	175	220.41	8.46	597	NM_176725	Ant2	protein-coding	1
MACS_peak_416	1192	chr2L	8345276	8346467	+	477	117	220.19	7.57	-749	NM_135370	CG7778	protein-coding	1
MACS_peak_2548	1735	chr3L	7206310	7208044	+	254	116	219.79	6.31	-15540	NR_124828	CR45410	ncRNA	0
MACS_peak_1473	1097	chr2R	9834688	9835784	+	582	110	219.71	8.42	1406	NM_165700	hebe	protein-coding	0
MACS_peak_4874	1507	chr3R	32042458	32043964	+	972	168	219.49	12.19	4881	NM_143647	CG2053	protein-coding	0
MACS_peak_3087	1499	chr3L	19831533	19833031	+	519	151	219.43	10.91	2022	NM_079446	trc	protein-coding	0
MACS_peak_4754	1027	chr3R	29347617	29348643	+	331	92	219.43	7.83	8641	NR_125291	CR45547	ncRNA	0
MACS_peak_4904	939	chr4	935411	936349	+	311	118	219.31	6.88	-939	NM_079900	mGluR	protein-coding	1
MACS_peak_3745	2824	chr3R	7086075	7088898	+	1713	451	219.25	7.64	887	NM_057424	alphaTub84B	protein-coding	1
MACS_peak_5200	961	chrX	9054771	9055731	+	496	81	219.11	13.92	5894	NM_001298102	CG15365	protein-coding	0
MACS_peak_5438	1223	chrX	16553138	16554360	+	609	203	218.8	8.54	202	NM_001272692	Arp2	protein-coding	1
MACS_peak_5624	1270	chrX	22508766	22510035	+	252	95	218.52	8.05	5491	NR_073667	CR43962	ncRNA	0
MACS_peak_2867	1895	chr3L	14021864	14023758	+	515	146	218.34	10.58	6310	NM_168571	Ptip	protein-coding	0
MACS_peak_3288	1991	chr3L	24400309	24402299	+	1661	125	218.28	7.83	76438	NM_001104200	nvd	protein-coding	0
MACS_peak_2790	1115	chr3L	12219863	12220977	+	198	88	218.24	9.35	3855	NM_001259802	app	protein-coding	0
MACS_peak_956	759	chr2L	20795522	20796280	+	275	82	218.03	11.89	1095	NR_073815	CR44146	ncRNA	0
MACS_peak_3116	2352	chr3L	20377857	20380208	+	1315	139	217.91	8.7	1290	NM_001275179	RhoBTB	protein-coding	0
MACS_peak_740	707	chr2L	15194136	15194842	+	334	76	217.8	10.89	5970	NM_135896	CG4168	protein-coding	0
MACS_peak_1364	2380	chr2R	7731863	7734242	+	1772	196	217.64	8.21	2570	NM_165552	CG18812	protein-coding	0
MACS_peak_1752	1412	chr2R	15661782	15663193	+	515	101	217.6	11.31	2607	NM_166109	fus	protein-coding	0
MACS_peak_843	1094	chr2L	17769573	17770666	+	527	109	217.05	8.46	8221	NM_165227	CadN	protein-coding	0
MACS_peak_1154	1826	chr2R	3020863	3022688	+	1485	118	216.53	5.87	-44724	NM_001170367	dpr21	protein-coding	0
MACS_peak_914	950	chr2L	19699173	19700122	+	500	80	216.37	10.66	1321	NM_001299159	scw	protein-coding	0
MACS_peak_1901	1057	chr2R	18783396	18784452	+	530	85	216.36	14.36	625	NM_137530	CG15080	protein-coding	1
MACS_peak_4579	1656	chr3R	25499941	25501596	+	1183	112	216.28	8.05	1809	NR_048482	CR43456	ncRNA	0
MACS_peak_718	1890	chr2L	14707865	14709754	+	542	176	215.86	7.81	-3662	NM_001299010	CG15282	protein-coding	0
MACS_peak_4422	1571	chr3R	22614644	22616214	+	1083	126	215.8	11.93	-1082	NM_170029	CG31161	protein-coding	0
MACS_peak_3359	788	chr3L	25967244	25968031	+	515	72	215.6	12.18	46084	NM_001015188	CG40178	protein-coding	0
MACS_peak_256	1492	chr2L	5319300	5320791	+	1054	104	215.58	9.35	-5150	NM_135076	CG14024	protein-coding	0
MACS_peak_3226	1276	chr3L	23280602	23281877	+	759	95	215.37	8.65	32210	NM_080494	nAChRalpha4	protein-coding	0
MACS_peak_1895	1330	chr2R	18681986	18683315	+	340	97	215.29	9.57	-1480	NM_001299657	CG44435	protein-coding	0
MACS_peak_4482	1809	chr3R	23815435	23817243	+	409	117	215.11	10.01	2480	NM_206549	CG33111	protein-coding	0
MACS_peak_4871	892	chr3R	31803383	31804274	+	478	77	215.04	11.53	1450	NM_143642	CG42233	protein-coding	0
MACS_peak_2311	831	chr3L	2182181	2183011	+	444	74	214.83	9.57	-3334	NM_139440	CG13810	protein-coding	0
MACS_peak_3469	1021	chr3R	1464192	1465212	+	479	83	214.5	11.31	-98101	NR_133317	CR46123	ncRNA	0
MACS_peak_2073	890	chr2R	22851611	22852500	+	388	94	214.5	10.87	1673	NM_137882	CG13531	protein-coding	0
MACS_peak_5108	1745	chrX	5763149	5764893	+	519	144	213.99	10.26	182	NM_176688	MAPk-Ak2	protein-coding	1
MACS_peak_3647	1052	chr3R	4805255	4806306	+	538	136	213.98	11.85	683	NM_001300232	ctrip	protein-coding	1
MACS_peak_2064	475	chr2R	22769228	22769702	+	199	55	213.63	11.53	5759	NM_137872	CG13527	protein-coding	0
MACS_peak_1676	1418	chr2R	14159971	14161388	+	1035	120	213.6	8.26	583	NM_001299476	CG8257	protein-coding	1
MACS_peak_4603	856	chr3R	25959522	25960377	+	473	75	213.52	11.09	670	NM_143194	CG14540	protein-coding	1
MACS_peak_1839	992	chr2R	17363360	17364351	+	487	84	213.49	9.69	25226	NR_124597	CR44344	ncRNA	0
MACS_peak_4205	2104	chr3R	17356967	17359070	+	547	176	213.48	5.67	8101	NM_079660	beat-IIa	protein-coding	0
MACS_peak_4050	1005	chr3R	13956235	13957239	+	493	82	213.06	8.92	-2052	NM_169562	Ipp	protein-coding	0
MACS_peak_3463	1092	chr3R	1328504	1329595	+	504	86	213.05	11.31	37552	NR_133317	CR46123	ncRNA	0
MACS_peak_4535	936	chr3R	24698187	24699122	+	585	86	212.96	10.81	-14126	NM_001300580	CG13627	protein-coding	0
MACS_peak_2181	1064	chr2R	24776852	24777915	+	564	85	212.94	13.19	1672	NR_073901	CR44067	ncRNA	0
MACS_peak_2189	1270	chr2R	24886077	24887346	+	509	99	212.89	7.37	3864	NM_001259577	NKAIN	protein-coding	0
MACS_peak_3306	1204	chr3L	24909515	24910718	+	891	91	212.87	7.4	-17014	NM_001170374	CG40472	protein-coding	0
MACS_peak_3485	1553	chr3R	1705602	1707154	+	510	106	212.84	8.05	159630	NR_133318	CR46122	ncRNA	0
MACS_peak_2245	603	chr3L	1137105	1137707	+	325	62	212.77	11.75	-36317	NM_167852	bab1	protein-coding	0
MACS_peak_717	786	chr2L	14684968	14685753	+	295	113	212.44	6.05	3980	NM_001144354	osp	protein-coding	0
MACS_peak_2915	780	chr3L	15695567	15696346	+	345	105	212.37	8.75	3894	NM_140544	comm2	protein-coding	0
MACS_peak_2134	977	chr2R	23856184	23857160	+	514	86	212.23	12.03	264	NM_166627	Pym	protein-coding	1
MACS_peak_4550	3153	chr3R	24917992	24921144	+	2182	197	212.12	6.86	1070	NM_001276011	CG11168	protein-coding	0
MACS_peak_4857	2284	chr3R	31501014	31503297	+	1853	135	212.11	6.96	2764	NM_001300693	mey	protein-coding	0
MACS_peak_1616	1046	chr2R	12755789	12756834	+	570	110	212	11.56	103	NM_058084	Taz	protein-coding	1
MACS_peak_5124	1462	chrX	6204586	6206047	+	478	102	211.99	10.44	-2757	NM_132069	vanin-like	protein-coding	0
MACS_peak_4658	893	chr3R	27227093	27227985	+	439	78	211.93	12.4	983	NM_170323	CG42813	protein-coding	1
MACS_peak_2368	1126	chr3L	3396675	3397800	+	526	133	211.87	8.55	3149	NR_124771	CR45737	ncRNA	0
MACS_peak_1111	821	chr2R	2060166	2060986	+	336	73	211.79	10.22	201539	NM_001276228	CG17684	protein-coding	0
MACS_peak_3486	991	chr3R	1707367	1708357	+	445	81	211.11	11.53	158146	NR_133318	CR46122	ncRNA	0
MACS_peak_3783	1080	chr3R	8008488	8009567	+	535	155	210.91	10.48	45	NM_001275433	CG11052	protein-coding	1
MACS_peak_4269	609	chr3R	19022945	19023553	+	330	62	210.65	11.75	781	NM_001300471	CG6005	protein-coding	1
MACS_peak_5322	1052	chrX	12993523	12994574	+	525	84	210.49	10.16	5433	NM_001298248	rad	protein-coding	0
MACS_peak_2078	2012	chr2R	22900498	22902509	+	814	124	210.23	9.57	5329	NM_166569	nahoda	protein-coding	0
MACS_peak_5271	1567	chrX	11181517	11183083	+	350	106	210.05	7.61	-631	NM_132469	CG15200	protein-coding	1
MACS_peak_4763	1788	chr3R	29604825	29606612	+	1326	112	209.86	8.7	-2759	NM_001260428	Diedel2	protein-coding	0
MACS_peak_2544	1804	chr3L	7175475	7177278	+	437	126	209.64	7.11	13555	NM_001144426	Dscam2	protein-coding	0
MACS_peak_4883	860	chr4	257556	258415	+	436	98	209.5	7.05	2988	NM_001258487	RhoGAP102A	protein-coding	0
MACS_peak_884	1741	chr2L	18740568	18742308	+	409	113	209.4	8.7	1080	NM_136062	CG15167	protein-coding	0
MACS_peak_1123	1044	chr2R	2239943	2240986	+	496	83	208.63	12.83	21651	NM_001276228	CG17684	protein-coding	0
MACS_peak_3257	1088	chr3L	23875741	23876828	+	579	85	208.61	9.57	6858	NR_073975	CR43941	ncRNA	0
MACS_peak_4097	2213	chr3R	15114641	15116853	+	498	165	208.6	5.71	15112	NR_048392	mir-2493	ncRNA	0
MACS_peak_1174	938	chr2R	3277749	3278686	+	739	78	208.18	8.27	86185	NM_001110905	CG41242	protein-coding	0
MACS_peak_3750	1113	chr3R	7236128	7237240	+	584	86	207.92	11.31	-5076	NM_141452	CG14607	protein-coding	0
MACS_peak_2051	855	chr2R	22427505	22428359	+	429	74	207.91	12.4	453	NM_137828	ppk12	protein-coding	1
MACS_peak_862	636	chr2L	18264415	18265050	+	268	63	207.86	11.96	-2434	NR_124354	CR44901	ncRNA	0
MACS_peak_2978	774	chr3L	16997335	16998108	+	403	70	207.67	10.88	803	NR_048285	mir-2500	ncRNA	1
MACS_peak_1482	754	chr2R	9971839	9972592	+	379	69	207.64	11.96	1072	NM_165725	CG12134	protein-coding	0
MACS_peak_1968	898	chr2R	20477962	20478859	+	386	76	207.57	11.09	13885	NR_124655	CR44643	ncRNA	0
MACS_peak_5019	2080	chrX	2341839	2343918	+	739	124	207.38	5.87	1771	NM_001272257	mRpL14	protein-coding	0
MACS_peak_2059	854	chr2R	22640695	22641548	+	496	81	207.2	11.45	298	NM_137849	RpS24	protein-coding	1
MACS_peak_5663	723	chrX	23361605	23362327	+	300	81	207.2	9.69	-44557	NM_001144069	SteXh:CG42398	protein-coding	0
MACS_peak_4911	1031	chr4	1175997	1177027	+	515	146	207.11	9.97	5116	NM_166827	pho	protein-coding	0
MACS_peak_597	716	chr2L	12331978	12332693	+	355	67	207.09	11.75	-6513	NM_165006	CG31862	protein-coding	0
MACS_peak_5099	1598	chrX	5327699	5329296	+	1170	113	207.09	9.32	850	NM_131988	CG3309	protein-coding	1
MACS_peak_3265	776	chr3L	24065659	24066434	+	454	70	207.07	11.96	-8134	NM_001043177	Snap25	protein-coding	0
MACS_peak_3712	1558	chr3R	6487196	6488753	+	899	105	207.07	6.74	990	NM_169145	CG15186	protein-coding	1
MACS_peak_4701	817	chr3R	28140205	28141021	+	494	72	206.99	13.27	133	NR_133470	CR46076	ncRNA	1
MACS_peak_827	1608	chr2L	17306284	17307891	+	507	107	206.76	11.09	4733	NM_001299081	CG34170	protein-coding	0
MACS_peak_18	974	chr2L	460973	461946	+	539	81	206.73	11.98	5928	NM_001272897	CG4133	protein-coding	0
MACS_peak_1713	2023	chr2R	14916837	14918859	+	985	130	206.71	7.55	-476	NM_001103848	Kank	protein-coding	1
MACS_peak_1520	1707	chr2R	10937973	10939679	+	323	111	206.55	6.53	2843	NM_136789	Spn47C	protein-coding	0
MACS_peak_5330	1430	chrX	13204529	13205958	+	953	128	206.39	9.75	-2981	NM_001298266	CG44437	protein-coding	0
MACS_peak_3824	1766	chr3R	8786442	8788207	+	1265	114	206.37	11.64	-3068	NM_001031986	Pif1A	protein-coding	0
MACS_peak_4889	695	chr4	527394	528088	+	250	72	206.37	10.89	25931	NM_001258496	zfh2	protein-coding	0
MACS_peak_312	1059	chr2L	6494310	6495368	+	550	93	206.28	10.27	-307	NM_135196	CG9547	protein-coding	1
MACS_peak_4856	861	chr3R	31484101	31484961	+	338	74	206.23	11.31	-6547	NR_125306	CR45572	ncRNA	0
MACS_peak_3641	1124	chr3R	4629610	4630733	+	567	127	206.16	6.94	-4804	NR_125067	CR45673	ncRNA	0
MACS_peak_4571	820	chr3R	25336597	25337416	+	296	72	206.12	11.96	1749	NM_143132	CG11902	protein-coding	0
MACS_peak_3704	946	chr3R	6226577	6227522	+	446	78	206.05	12.62	-463	NM_141367	Osi5	protein-coding	1
MACS_peak_5167	597	chrX	7630969	7631565	+	309	74	205.84	9.64	-955	NM_001258636	ct	protein-coding	1
MACS_peak_4726	1642	chr3R	28822605	28824246	+	541	141	205.83	10.5	3204	NM_001276115	CG1647	protein-coding	0
MACS_peak_392	1269	chr2L	8040521	8041789	+	801	116	205.68	11.28	49	NM_135334	CCDC53	protein-coding	1
MACS_peak_3879	2465	chr3R	9948234	9950698	+	1324	175	205.64	5.8	20549	NM_001038952	Glut4EF	protein-coding	0
MACS_peak_1525	1236	chr2R	11127500	11128735	+	527	91	205.53	8.27	-2470	NM_206090	Cyp12d1-d	protein-coding	0
MACS_peak_4364	1013	chr3R	21223246	21224258	+	481	81	205.45	12.4	48	NM_001300509	Nelf-A	protein-coding	1
MACS_peak_2549	1035	chr3L	7217714	7218748	+	308	82	205.41	6.96	-4486	NR_124828	CR45410	ncRNA	0
MACS_peak_3958	1864	chr3R	11650380	11652243	+	197	117	205.18	5.87	340	NM_141841	Elp1	protein-coding	1
MACS_peak_5665	644	chrX	23366090	23366733	+	275	64	205.17	11.96	-49002	NM_001144069	SteXh:CG42398	protein-coding	0
MACS_peak_5445	644	chrX	16761317	16761960	+	356	64	205.17	11.75	-9728	NM_001298420	goe	protein-coding	0
MACS_peak_2001	1103	chr2R	21212947	21214049	+	704	85	204.97	8.05	1474	NM_137719	CG4302	protein-coding	0
MACS_peak_2586	1030	chr3L	7806544	7807573	+	365	89	204.9	7.7	-2383	NM_168232	CG32369	protein-coding	0
MACS_peak_2431	1028	chr3L	4696251	4697278	+	512	118	204.81	6.98	-837	NM_144452	CG13713	protein-coding	1
MACS_peak_1622	853	chr2R	12890444	12891296	+	503	76	204.38	9.59	6238	NM_078999	vg	protein-coding	0
MACS_peak_2534	915	chr3L	6919841	6920755	+	508	103	204.35	7.71	-5422	NM_079225	Prat2	protein-coding	0
MACS_peak_3713	1116	chr3R	6502206	6503321	+	570	90	204.2	9.56	13380	NM_001300267	CG15186	protein-coding	0
MACS_peak_1630	590	chr2R	13103265	13103854	+	292	60	204.16	11.31	-336	NM_001299443	CG44341	protein-coding	1
MACS_peak_171	954	chr2L	3648372	3649325	+	413	78	203.95	13.27	-2710	NM_205906	for	protein-coding	0
MACS_peak_1047	933	chr2R	512516	513448	+	516	77	203.84	10.01	80763	NM_001015335	CG45781	protein-coding	0
MACS_peak_4051	2119	chr3R	13971353	13973471	+	1723	139	203.74	7.36	-612	NM_169565	rdx	protein-coding	1
MACS_peak_1322	1579	chr2R	6806130	6807708	+	500	112	203.64	9.83	-707	NM_057753	SdhB	protein-coding	1
MACS_peak_2694	1075	chr3L	10215769	10216843	+	553	105	203.55	10.09	641	NM_001300091	CG8065	protein-coding	1
MACS_peak_4968	999	chrX	1138527	1139525	+	459	80	203.49	9.57	-4130	NM_001103392	CG3655	protein-coding	0
MACS_peak_1017	2022	chr2L	22733253	22735274	+	592	139	203.36	7.04	17532	NR_073823	CR43927	ncRNA	0
MACS_peak_3022	1684	chr3L	18097009	18098692	+	1389	200	202.65	5.8	8299	NM_001275076	CG13698	protein-coding	0
MACS_peak_2246	1657	chr3L	1165257	1166913	+	1109	169	202.39	11.33	11191	NM_001274313	bab2	protein-coding	0
MACS_peak_1128	692	chr2R	2368324	2369015	+	223	65	202.22	11.09	-106554	NM_001015352	CG17684	protein-coding	0
MACS_peak_305	961	chr2L	6384066	6385026	+	487	78	202.13	13.7	966	NM_135179	CG42370	protein-coding	1
MACS_peak_4629	1463	chr3R	26634260	26635722	+	445	100	202.07	8.48	106	NM_170282	TwdlR	protein-coding	1
MACS_peak_2773	1585	chr3L	12062202	12063786	+	1098	105	201.82	7.83	1865	NM_001274808	rols	protein-coding	0
MACS_peak_3104	1859	chr3L	20183435	20185293	+	1050	147	201.81	7.87	1021	NM_001275162	CG42674	protein-coding	0
MACS_peak_4542	1678	chr3R	24801988	24803665	+	531	153	201.76	7.72	2433	NM_143031	polybromo	protein-coding	0
MACS_peak_5194	1167	chrX	8786634	8787800	+	346	100	201.45	5.71	-1864	NM_001272429	Lim1	protein-coding	0
MACS_peak_1652	816	chr2R	13610949	13611764	+	521	71	201.36	10.01	-2178	NM_137049	CG12464	protein-coding	0
MACS_peak_4983	1570	chrX	1489837	1491406	+	514	112	201.36	7.76	5575	NM_001169165	Nmdar2	protein-coding	0
MACS_peak_3831	2316	chr3R	8888263	8890578	+	577	264	201.26	6.5	-21985	NM_001104242	pyd	protein-coding	0
MACS_peak_3341	1540	chr3L	25489763	25491302	+	1040	104	201.12	8.92	180448	NM_001316486	CG45782	protein-coding	0
MACS_peak_1823	1493	chr2R	16984495	16985987	+	901	101	200.86	6.09	11314	NM_001299582	Cbp53E	protein-coding	0
MACS_peak_5063	437	chrX	3937799	3938235	+	211	51	200.76	10.66	1500	NM_001297919	CG2941	protein-coding	0
MACS_peak_4010	1099	chr3R	12932641	12933739	+	454	84	200.59	9.79	-1863	NR_074007	CR44236	ncRNA	0
MACS_peak_5457	905	chrX	17205967	17206871	+	440	75	199.95	8.27	12	NM_167559	CG32564	protein-coding	1
MACS_peak_4960	1183	chrX	911696	912878	+	369	142	199.81	6.66	-3093	NM_001297833	CG43867	protein-coding	0
MACS_peak_5249	778	chrX	10444924	10445701	+	292	77	199.75	11.24	-1323	NR_003734	snoRNA:Me28S-A1705	ncRNA	0
MACS_peak_3168	720	chr3L	21560688	21561407	+	250	77	199.75	9.41	1134	NM_206418	CapaR	protein-coding	0
MACS_peak_4714	1127	chr3R	28499782	28500908	+	590	85	199.29	10.88	8183	NM_001276107	Dhc98D	protein-coding	0
MACS_peak_3675	866	chr3R	5757551	5758416	+	534	73	199.05	12.62	1014	NM_169098	Sec8	protein-coding	0
MACS_peak_3078	929	chr3L	19618431	19619359	+	591	153	198.88	8.41	1	NM_001202202	asf1	protein-coding	1
MACS_peak_1548	744	chr2R	11562037	11562780	+	351	67	198.5	8.92	20227	NM_165844	tou	protein-coding	0
MACS_peak_1740	1702	chr2R	15454263	15455964	+	1413	110	198.35	6.09	-27090	NM_001103856	CG34188	protein-coding	0
MACS_peak_1987	725	chr2R	21001542	21002266	+	359	66	198.16	10.44	1429	NM_176241	CG10543	protein-coding	0
MACS_peak_38	2268	chr2L	746123	748390	+	507	131	198.14	7.4	-2689	NM_164387	GABA-B-R3	protein-coding	0
MACS_peak_2576	829	chr3L	7693649	7694477	+	372	74	197.97	8.9	1591	NM_001274609	CG44195	protein-coding	0
MACS_peak_2853	913	chr3L	13796874	13797786	+	554	75	197.83	6.53	1197	NM_001274878	bru-3	protein-coding	0
MACS_peak_4442	1365	chr3R	23137793	23139157	+	403	95	197.79	8.48	3431	NM_001038976	hh	protein-coding	0
MACS_peak_3767	1365	chr3R	7629102	7630466	+	758	95	197.79	5.44	-2494	NR_125101	CR44332	ncRNA	0
MACS_peak_3551	978	chr3R	2861426	2862403	+	501	78	197.78	11.75	-117114	NR_125326	CR45220	ncRNA	0
MACS_peak_3084	1082	chr3L	19780435	19781516	+	529	83	197.75	10.81	10066	NM_001170002	Gyc76C	protein-coding	0
MACS_peak_2423	841	chr3L	4610600	4611440	+	325	74	197.72	9.43	2076	NM_001202122	Src64B	protein-coding	0
MACS_peak_3345	1438	chr3L	25511153	25512590	+	411	98	197.47	9.14	159109	NM_001316486	CG45782	protein-coding	0
MACS_peak_515	948	chr2L	10512221	10513168	+	559	94	197.34	7.52	-2241	NM_135573	CG7384	protein-coding	0
MACS_peak_4846	1448	chr3R	31294667	31296114	+	944	101	197.33	10.42	9994	NM_143604	CG11340	protein-coding	0
MACS_peak_1763	928	chr2R	15938161	15939088	+	445	85	197.1	11.9	826	NM_166122	Mlf	protein-coding	1
MACS_peak_3044	1537	chr3L	18769227	18770763	+	948	102	197	5.87	-4251	NM_001259895	ftz-f1	protein-coding	0
MACS_peak_2668	730	chr3L	9653809	9654538	+	426	66	196.65	11.75	10064	NM_001031951	CNMaR	protein-coding	0
MACS_peak_932	1033	chr2L	20116430	20117462	+	529	91	196.55	12.67	-12796	NM_136183	CG13970	protein-coding	0
MACS_peak_3335	771	chr3L	25332602	25333372	+	479	68	196.54	11.31	212238	NM_001170381	UQCR-11	protein-coding	0
MACS_peak_2688	1073	chr3L	10059066	10060138	+	511	82	196.14	11.53	11300	NR_133203	CR45878	ncRNA	0
MACS_peak_5296	1074	chrX	11859588	11860661	+	591	82	195.9	8.27	5102	NM_001272537	ATP7	protein-coding	0
MACS_peak_2334	1006	chr3L	2639022	2640027	+	685	82	195.48	6.51	2619	NM_167961	MEP-1	protein-coding	0
MACS_peak_3454	714	chr3R	1171728	1172441	+	363	65	195.4	7.61	194517	NR_133317	CR46123	ncRNA	0
MACS_peak_254	1167	chr2L	5283060	5284226	+	712	86	195.32	7.61	-4205	NR_124083	CR44742	ncRNA	0
MACS_peak_2228	953	chr3L	656396	657348	+	470	98	195.23	7.72	2509	NM_138203	Rev1	protein-coding	0
MACS_peak_4072	1546	chr3R	14375464	14377009	+	1071	117	195.05	11.34	1108	NR_125162	CR44943	ncRNA	0
MACS_peak_2535	2035	chr3L	6959495	6961529	+	608	146	194.83	8.05	2166	NM_080019	Surf1	protein-coding	0
MACS_peak_4901	1030	chr4	882827	883856	+	498	118	194.6	10.56	1870	NR_073620	CR44029	ncRNA	0
MACS_peak_567	1125	chr2L	11651827	11652951	+	551	84	194.52	10.22	-59	NM_135669	CG4983	protein-coding	1
MACS_peak_52	1550	chr2L	912502	914051	+	1144	102	194.51	8.27	29	NR_073685	CR44061	ncRNA	1
MACS_peak_3439	862	chr3R	753417	754278	+	337	72	194.4	9.14	186771	NM_001316563	Myo81F	protein-coding	0
MACS_peak_2094	1014	chr2R	23309629	23310642	+	502	79	194.29	14.36	-319	NM_137932	Prosbeta5R1	protein-coding	1
MACS_peak_1984	1311	chr2R	20873162	20874472	+	366	92	194.28	10.22	-878	NM_001299720	Ipk1	protein-coding	1
MACS_peak_4107	974	chr3R	15364350	15365323	+	550	95	194.06	8.88	-979	NM_001104331	CG6171	protein-coding	1
MACS_peak_2299	906	chr3L	1999603	2000508	+	349	74	194.04	9.79	5596	NM_001202096	CG42841	protein-coding	0
MACS_peak_3113	907	chr3L	20302559	20303465	+	372	74	193.69	10	581	NM_168842	CG6597	protein-coding	1
MACS_peak_2865	1593	chr3L	14012073	14013665	+	466	111	193.55	10.75	10742	NM_140424	upSET	protein-coding	0
MACS_peak_3267	1085	chr3L	24077321	24078405	+	498	82	193.31	9.57	3683	NM_001043176	Snap25	protein-coding	0
MACS_peak_3450	824	chr3R	1037355	1038178	+	199	70	193.27	8.7	328835	NR_133317	CR46123	ncRNA	0
MACS_peak_1806	1411	chr2R	16679820	16681230	+	906	96	193.27	8.48	3468	NM_001103873	CG30463	protein-coding	0
MACS_peak_1157	1832	chr2R	3082258	3084089	+	1457	113	193.14	8.48	16674	NM_001170367	dpr21	protein-coding	0
MACS_peak_4709	1041	chr3R	28430973	28432013	+	531	80	193.12	7.61	-3503	NR_133477	CR46106	ncRNA	0
MACS_peak_1524	2167	chr2R	11074544	11076710	+	1638	193	193.1	6.29	-9959	NM_001259331	CG43188	protein-coding	0
MACS_peak_4630	1486	chr3R	26652064	26653549	+	405	98	192.76	9.35	-3634	NM_143237	Tb	protein-coding	0
MACS_peak_2965	1585	chr3L	16717544	16719128	+	1149	101	192.54	6.31	4676	NM_001259873	Dab	protein-coding	0
MACS_peak_988	814	chr2L	21974854	21975667	+	332	104	192.52	8.47	-15280	NR_124433	CR44804	ncRNA	0
MACS_peak_1252	2363	chr2R	5089267	5091629	+	1853	324	192.45	7.19	-133	NM_136312	CG3107	protein-coding	1
MACS_peak_3777	1044	chr3R	7934902	7935945	+	534	80	192.4	13.05	13471	NR_048342	scaRNA:MeU2-C41	ncRNA	0
MACS_peak_952	1416	chr2L	20693991	20695406	+	505	97	192.27	9.35	12330	NM_136206	CG2617	protein-coding	0
MACS_peak_3	1419	chr2L	188382	189800	+	1069	128	192.22	5.96	6271	NM_001272876	spen	protein-coding	0
MACS_peak_3869	957	chr3R	9786459	9787415	+	455	76	192.08	9.79	1307	NM_001316523	CG8500	protein-coding	0
MACS_peak_135	1068	chr2L	2913543	2914610	+	544	81	192.02	11.96	23905	NM_001144303	lilli	protein-coding	0
MACS_peak_2971	1203	chr3L	16823100	16824302	+	675	110	191.81	7.27	5373	NM_001259877	CG13024	protein-coding	0
MACS_peak_996	1411	chr2L	22307713	22309123	+	864	105	191.77	5.43	-337	NM_001259203	CG17018	protein-coding	1
MACS_peak_2619	1255	chr3L	8524389	8525643	+	545	208	191.63	7.87	-150	NM_139980	GstO1	protein-coding	1
MACS_peak_4249	1324	chr3R	18596227	18597550	+	480	92	191.58	8.92	-1803	NM_169825	CG14305	protein-coding	0
MACS_peak_3772	1048	chr3R	7826479	7827526	+	705	80	191.45	6.96	4967	NM_169197	CG34384	protein-coding	0
MACS_peak_1720	1032	chr2R	15074193	15075224	+	490	101	191.26	11.93	-17237	NR_124555	CR44457	ncRNA	0
MACS_peak_571	917	chr2L	11755054	11755970	+	471	74	191.19	9.14	-1010	NM_001169484	Sfp33A1	protein-coding	0
MACS_peak_2156	1188	chr2R	24236029	24237216	+	418	86	190.65	6.09	1855	NR_124723	CR44827	ncRNA	0
MACS_peak_5442	1898	chrX	16735654	16737551	+	468	112	190.62	6.53	-1576	NM_167541	TwdlZ	protein-coding	0
MACS_peak_4736	1008	chr3R	28984155	28985162	+	582	78	190.36	10.01	14117	NR_125285	CR45669	ncRNA	0
MACS_peak_3010	942	chr3L	17714079	17715020	+	493	75	190.36	9.35	5305	NM_001031963	CheB74a	protein-coding	0
MACS_peak_3651	1815	chr3R	4916139	4917953	+	1375	121	190.35	7.68	6494	NM_141248	Cdep	protein-coding	0
MACS_peak_4704	856	chr3R	28259293	28260148	+	336	71	190.31	10.44	3902	NM_001260415	CG43125	protein-coding	0
MACS_peak_3890	1009	chr3R	10191248	10192256	+	460	78	190.11	13.7	1063	NM_169333	Syn	protein-coding	0
MACS_peak_4034	877	chr3R	13682429	13683305	+	347	99	190.06	10.55	324	NM_001275613	omd	protein-coding	1
MACS_peak_3541	794	chr3R	2610681	2611474	+	239	68	189.99	11.09	133723	NR_125325	CR45220	ncRNA	0
MACS_peak_2280	1356	chr3L	1803511	1804866	+	451	93	189.89	9.79	1081	NM_001299976	CG42676	protein-coding	0
MACS_peak_2863	1087	chr3L	13998418	13999504	+	523	141	189.85	10.03	290	NM_140422	CG17359	protein-coding	1
MACS_peak_3334	554	chr3L	25317155	25317708	+	315	57	189.77	10.69	196682	NM_001170381	UQCR-11	protein-coding	0
MACS_peak_1847	1034	chr2R	17512740	17513773	+	508	79	189.46	12.62	-961	NM_137378	CG4853	protein-coding	1
MACS_peak_2941	1335	chr3L	16265707	16267041	+	409	92	189.32	8.7	989	NM_144161	CG13069	protein-coding	1
MACS_peak_1947	1180	chr2R	19946520	19947699	+	742	90	189.03	6.17	-87	NM_001169741	CG30447	protein-coding	1
MACS_peak_3276	861	chr3L	24213391	24214251	+	481	71	188.98	7.83	77043	NR_125058	CR45159	ncRNA	0
MACS_peak_4336	759	chr3R	20306674	20307432	+	457	70	188.9	10.61	484	NM_142619	CG4362	protein-coding	1
MACS_peak_5185	948	chrX	8443486	8444433	+	476	75	188.85	10.88	-1611	NM_132250	CG12123	protein-coding	0
MACS_peak_3645	1039	chr3R	4768621	4769659	+	291	90	188.76	7.18	-350	NM_001300231	CG44098	protein-coding	1
MACS_peak_4495	2003	chr3R	24018532	24020534	+	423	159	188.69	7.16	12294	NM_170110	KrT95D	protein-coding	0
MACS_peak_4949	718	chrX	582913	583630	+	349	79	188.47	9.03	1150	NM_001042788	vnd	protein-coding	0
MACS_peak_1033	1152	chr2L	23430365	23431516	+	318	84	188.41	6.09	-117362	NM_001015387	Tim23	protein-coding	0
MACS_peak_1134	821	chr2R	2638015	2638835	+	523	69	188.33	6.96	-73040	NM_001110895	MFS17	protein-coding	0
MACS_peak_3132	885	chr3L	20752770	20753654	+	468	72	188.31	13.49	2473	NM_001031968	CG33912	protein-coding	0
MACS_peak_5004	783	chrX	2018210	2018992	+	281	79	188.07	9.34	5480	NM_001297869	east	protein-coding	0
MACS_peak_4532	740	chr3R	24665660	24666399	+	361	65	187.69	8.7	-2117	NM_001014657	slo	protein-coding	0
MACS_peak_3289	1202	chr3L	24430278	24431479	+	325	86	187.59	8.48	106012	NM_001104200	nvd	protein-coding	0
MACS_peak_3595	2494	chr3R	3749708	3752201	+	1130	317	187.38	5.5	591	NM_001015402	CG41128	protein-coding	1
MACS_peak_2110	721	chr2R	23497373	23498093	+	241	64	187.26	11.31	-1918	NM_137956	CG13558	protein-coding	0
MACS_peak_3850	1044	chr3R	9363405	9364448	+	496	79	187.1	11.09	621	NM_169272	CG18473	protein-coding	1
MACS_peak_101	847	chr2L	2301073	2301919	+	491	70	187.04	9.35	1393	NM_164474	CG31949	protein-coding	0
MACS_peak_4859	1205	chr3R	31536397	31537601	+	771	87	186.95	10.44	-6033	NM_143614	nyo	protein-coding	0
MACS_peak_3376	1084	chr3L	26370473	26371556	+	587	93	186.86	7.05	342	NM_001170386	CG42598	protein-coding	1
MACS_peak_3874	913	chr3R	9813456	9814368	+	402	73	186.67	10.22	17	NR_073992	CR44035	ncRNA	1
MACS_peak_4340	1114	chr3R	20335219	20336332	+	637	82	186.65	10.01	-3198	NM_001104375	Ir92a	protein-coding	0
MACS_peak_86	764	chr2L	1903016	1903779	+	465	73	186.51	10.73	-8345	NM_001103580	CG7337	protein-coding	0
MACS_peak_3348	892	chr3L	25677322	25678213	+	421	72	186.5	11.09	-6787	NM_001316486	CG45782	protein-coding	0
MACS_peak_4774	686	chr3R	29787942	29788627	+	488	81	186.38	9.42	-652	NM_001032405	kay	protein-coding	1
MACS_peak_541	1694	chr2L	11087621	11089314	+	354	106	186.34	8.05	136	NM_135640	CG16854	protein-coding	1
MACS_peak_690	1691	chr2L	14096389	14098079	+	993	162	186.28	6.53	-7249	NM_135857	CG16879	protein-coding	0
MACS_peak_703	745	chr2L	14310463	14311207	+	299	65	186.25	11.96	9836	NM_001201877	wb	protein-coding	0
MACS_peak_3603	1778	chr3R	3861577	3863354	+	501	145	186.14	5.95	15736	NM_001015360	CG41099	protein-coding	0
MACS_peak_2366	746	chr3L	3382587	3383332	+	291	65	185.96	11.75	4691	NM_139557	CG12014	protein-coding	0
MACS_peak_428	641	chr2L	8584546	8585186	+	361	73	185.96	8.83	6018	NR_073745	CR43855	ncRNA	0
MACS_peak_773	809	chr2L	15957906	15958714	+	433	68	185.85	7.4	452	NM_001169517	CG18063	protein-coding	1
MACS_peak_4061	1051	chr3R	14158418	14159468	+	586	79	185.46	9.35	1335	NM_169570	CG31327	protein-coding	0
MACS_peak_5713	1307	chrY	884114	885420	+	742	113	185.3	8.17	9434	NR_026601	Su(Ste):CR42407	ncRNA	0
MACS_peak_1293	941	chr2R	5923325	5924265	+	456	74	185.13	11.75	-13605	NR_073834	CR44126	ncRNA	0
MACS_peak_512	1596	chr2L	10476005	10477600	+	1237	212	185.12	9.51	-271	NM_135567	RluA-2	protein-coding	1
MACS_peak_42	1030	chr2L	784861	785890	+	488	78	185.11	10.88	1039	NM_134699	CG3544	protein-coding	0
MACS_peak_1474	1332	chr2R	9847402	9848733	+	970	91	185.08	11.31	6	NM_136682	CG1671	protein-coding	1
MACS_peak_4530	1502	chr3R	24646634	24648135	+	532	98	185.04	10.66	2659	NM_001275994	puf	protein-coding	0
MACS_peak_1087	609	chr2R	1563773	1564381	+	325	58	184.86	9.79	-26407	NM_001110548	CG17691	protein-coding	0
MACS_peak_4308	1145	chr3R	19772948	19774092	+	608	83	184.86	7.18	-295	NM_142571	CG6300	protein-coding	1
MACS_peak_157	792	chr2L	3328327	3329118	+	412	67	184.74	11.09	819	NM_001103597	CG33282	protein-coding	1
MACS_peak_1509	1407	chr2R	10613585	10614991	+	964	94	184.53	6.96	-3374	NM_165793	CG11883	protein-coding	0
MACS_peak_2	1101	chr2L	114867	115967	+	598	203	184.32	8	691	NM_001272863	ND-15	protein-coding	1
MACS_peak_3812	1289	chr3R	8596380	8597668	+	483	89	184.13	6.96	-15687	NR_133367	CR46124	ncRNA	0
MACS_peak_820	969	chr2L	17117211	17118179	+	672	75	183.68	6.74	8266	NM_165203	CG31784	protein-coding	0
MACS_peak_1996	1761	chr2R	21153858	21155618	+	328	157	183.57	7.07	3279	NM_137712	CG30389	protein-coding	0
MACS_peak_1376	1131	chr2R	7961222	7962352	+	462	124	183.51	9.15	134	NM_165578	2016-09-05	protein-coding	1
MACS_peak_2419	758	chr3L	4515884	4516641	+	362	66	183.32	10.62	-7829	NM_001274488	NT1	protein-coding	0
MACS_peak_5344	1020	chrX	13611414	13612433	+	505	80	182.9	12.27	139	NM_132674	Ndc80	protein-coding	1
MACS_peak_1451	1085	chr2R	9382040	9383124	+	593	80	182.88	9.79	5672	NM_001103769	CG13954	protein-coding	0
MACS_peak_625	1564	chr2L	12911630	12913193	+	501	100	182.72	8.92	-119	NM_135749	ACXC	protein-coding	1
MACS_peak_2264	761	chr3L	1484743	1485503	+	452	69	182.64	11.79	-3616	NR_073909	CR43701	ncRNA	0
MACS_peak_265	1964	chr2L	5555278	5557241	+	465	118	182.39	5.69	1187	NM_078760	GluRIIA	protein-coding	0
MACS_peak_528	997	chr2L	10784205	10785201	+	517	76	182.3	13.05	1470	NR_124183	CR44582	ncRNA	0
MACS_peak_4420	1298	chr3R	22588068	22589365	+	450	89	182.3	11.09	961	NM_001170220	Efa6	protein-coding	1
MACS_peak_3233	1065	chr3L	23457355	23458419	+	513	79	182.24	10.88	-96706	NM_001043164	AGO3	protein-coding	0
MACS_peak_5382	1691	chrX	14799194	14800884	+	403	112	182.22	7.66	-13488	NM_001272618	Ag5r	protein-coding	0
MACS_peak_3527	1642	chr3R	2398827	2400468	+	501	103	182.19	9.35	345153	NR_125325	CR45220	ncRNA	0
MACS_peak_4814	953	chr3R	30587249	30588201	+	474	74	182.18	13.27	-423	NM_143555	CG9717	protein-coding	1
MACS_peak_2298	781	chr3L	1996329	1997109	+	466	66	181.99	6.74	8932	NM_001202096	CG42841	protein-coding	0
MACS_peak_102	1568	chr2L	2304857	2306424	+	398	100	181.99	6.09	-2308	NM_134824	CG16995	protein-coding	0
MACS_peak_5434	867	chrX	16450160	16451026	+	354	70	181.8	11.09	1441	NM_001298402	Rbp2	protein-coding	0
MACS_peak_3066	840	chr3L	19243144	19243983	+	292	83	181.79	10.4	-3424	NR_073949	CR43892	ncRNA	0
MACS_peak_953	798	chr2L	20709553	20710350	+	403	75	181.66	9.77	-145	NR_073813	CR44187	ncRNA	1
MACS_peak_4849	1000	chr3R	31338396	31339395	+	393	76	181.59	8.48	-6244	NR_133497	CR46118	ncRNA	0
MACS_peak_496	2036	chr2L	10130004	10132039	+	1361	136	181.52	6.51	-8250	NM_164888	CG13135	protein-coding	0
MACS_peak_4333	869	chr3R	20216203	20217071	+	354	70	181.28	11.53	-6846	NM_142611	CG17199	protein-coding	0
MACS_peak_1863	1210	chr2R	17869935	17871144	+	692	138	181.21	6.95	975	NM_001103891	Mapmodulin	protein-coding	1
MACS_peak_4888	918	chr4	524826	525743	+	386	85	181.19	8.76	23474	NM_001258496	zfh2	protein-coding	0
MACS_peak_4248	1548	chr3R	18546419	18547966	+	368	100	181.1	8.05	-1606	NM_001275783	fru	protein-coding	0
MACS_peak_5602	722	chrX	21585364	21586085	+	439	63	181.02	11.53	1922	NR_123986	CR44711	ncRNA	0
MACS_peak_2682	1025	chr3L	9886696	9887720	+	505	77	181.01	9.79	1475	NM_001274739	Taf2	protein-coding	0
MACS_peak_3293	958	chr3L	24493474	24494431	+	654	74	180.96	8.05	-43284	NM_001043187	mRpS5	protein-coding	0
MACS_peak_3390	525	chr3L	26733129	26733653	+	328	53	180.88	11.31	350515	NM_001110956	CG40228	protein-coding	0
MACS_peak_298	1117	chr2L	6307271	6308387	+	501	81	180.86	7.4	922	NM_001273196	CG43922	protein-coding	1
MACS_peak_3953	1647	chr3R	11585760	11587406	+	538	157	180.79	10.6	3563	NM_169403	CG6791	protein-coding	0
MACS_peak_796	1389	chr2L	16657840	16659228	+	477	96	180.43	10.84	1437	NM_165168	CG42389	protein-coding	0
MACS_peak_2806	916	chr3L	12668077	12668992	+	337	72	180.43	7.18	6708	NR_124910	CR44552	ncRNA	0
MACS_peak_4815	939	chr3R	30609361	30610299	+	487	73	180.2	10.66	-2198	NR_125300	CR45571	ncRNA	0
MACS_peak_5143	1006	chrX	6820031	6821036	+	430	76	180.18	6.96	386	NM_132126	Nf-YC	protein-coding	1
MACS_peak_2380	940	chr3L	3655269	3656208	+	451	73	179.95	10.01	-967	NM_139566	CG10862	protein-coding	1
MACS_peak_2276	1323	chr3L	1756175	1757497	+	746	161	179.89	6.5	530	NM_001274354	CG8001	protein-coding	1
MACS_peak_5327	859	chrX	13133519	13134377	+	494	71	179.86	11.26	2432	NM_132629	MFS10	protein-coding	0
MACS_peak_1897	875	chr2R	18711563	18712437	+	573	70	179.75	9.14	609	NR_002547	pncr016:2R	ncRNA	1
MACS_peak_3528	1432	chr3R	2403469	2404900	+	993	94	179.72	9.14	340616	NR_125325	CR45220	ncRNA	0
MACS_peak_3799	1077	chr3R	8331410	8332486	+	514	80	179.52	9.35	1844	NM_001043222	Poxm	protein-coding	0
MACS_peak_3938	1078	chr3R	11175221	11176298	+	393	79	179.3	7.18	230	NM_144364	Ugt86Dh	protein-coding	1
MACS_peak_3945	1121	chr3R	11401732	11402852	+	578	92	179.25	7.21	-5626	NM_079594	mRpL40	protein-coding	0
MACS_peak_4008	1266	chr3R	12902454	12903719	+	910	87	179.11	8.48	8206	NM_141979	CG10909	protein-coding	0
MACS_peak_4639	1102	chr3R	26900159	26901260	+	583	80	179.08	8.7	12177	NM_079799	Ets97D	protein-coding	0
MACS_peak_2331	1460	chr3L	2512816	2514275	+	422	95	179.07	7.4	-3616	NR_124763	CR45170	ncRNA	0
MACS_peak_532	966	chr2L	10892921	10893886	+	457	74	179.04	10.01	1941	NR_124188	CR44491	ncRNA	0
MACS_peak_2829	1123	chr3L	13145976	13147098	+	563	86	178.97	10.02	10268	NM_206349	CG33262	protein-coding	0
MACS_peak_3602	989	chr3R	3853284	3854272	+	544	75	178.89	10.88	7049	NM_001015360	CG41099	protein-coding	0
MACS_peak_4868	858	chr3R	31708447	31709304	+	302	81	178.63	6.29	-400	NR_048526	CR34046	ncRNA	1
MACS_peak_1783	1013	chr2R	16275049	16276061	+	498	76	178.55	11.75	2841	NM_057996	cato	protein-coding	0
MACS_peak_1580	815	chr2R	12121078	12121892	+	390	67	178.54	10.22	-2145	NM_001273981	jeb	protein-coding	0
MACS_peak_3793	924	chr3R	8217635	8218558	+	484	72	178.46	12.62	139	NM_141513	CG7800	protein-coding	1
MACS_peak_4784	1895	chr3R	29940227	29942121	+	1437	110	178.41	6.74	5196	NM_206587	CG15523	protein-coding	0
MACS_peak_3323	1612	chr3L	25144334	25145945	+	520	105	178.4	6.75	24390	NM_001170381	UQCR-11	protein-coding	0
MACS_peak_427	1464	chr2L	8545193	8546656	+	1104	95	178.33	6.96	2594	NM_164830	Sema-1a	protein-coding	0
MACS_peak_4974	1313	chrX	1336494	1337806	+	873	116	178.3	8.99	1072	NM_130546	CG11409	protein-coding	0
MACS_peak_2261	1579	chr3L	1446442	1448020	+	1045	121	178.25	7.24	-9359	NM_138265	SA-2	protein-coding	0
MACS_peak_1558	1037	chr2R	11770147	11771183	+	505	77	178.24	6.96	2212	NM_136855	CG13193	protein-coding	0
MACS_peak_2143	1803	chr2R	24020662	24022464	+	1388	122	178.2	8.07	576	NM_166647	CG3907	protein-coding	1
MACS_peak_2719	992	chr3L	10921943	10922934	+	251	75	178.19	6.09	-23315	NM_168426	Aps	protein-coding	0
MACS_peak_5187	882	chrX	8513672	8514553	+	508	70	177.98	12.4	-3261	NM_001169234	Nrg	protein-coding	0
MACS_peak_105	1124	chr2L	2374523	2375646	+	565	90	177.89	10.19	371	NM_134832	CG15390	protein-coding	1
MACS_peak_4267	1320	chr3R	18967584	18968903	+	442	89	177.89	5.66	10566	NM_142508	CG12269	protein-coding	0
MACS_peak_4923	692	chrUn_CP007120v1	41791	42482	+	396	61	177.81	10.44	-487	NR_133549	pre-rRNA:CR45845	rRNA	1
MACS_peak_2557	1086	chr3L	7322472	7323557	+	561	95	177.72	10.95	133	NM_168199	RhoGEF4	protein-coding	1
MACS_peak_3305	1617	chr3L	24906256	24907872	+	524	101	177.72	9.14	-20066	NM_001170374	CG40472	protein-coding	0
MACS_peak_4520	1240	chr3R	24498482	24499721	+	527	118	177.54	6.77	10489	NR_048478	mir-1017	ncRNA	0
MACS_peak_2666	819	chr3L	9634482	9635300	+	499	67	177.48	11.09	-3221	NM_140082	CG8329	protein-coding	0
MACS_peak_2106	1546	chr2R	23486006	23487551	+	1094	97	176.95	10.44	-9301	NR_073898	CR43793	ncRNA	0
MACS_peak_5160	1112	chrX	7450441	7451552	+	299	80	176.88	7.4	329	NR_123823	CR43199	ncRNA	1
MACS_peak_1445	2171	chr2R	9299790	9301960	+	505	167	176.86	8.67	6080	NM_001103768	Drep2	protein-coding	0
MACS_peak_4410	998	chr3R	22399018	22400015	+	568	75	176.79	8.92	-3139	NM_142779	CG13856	protein-coding	0
MACS_peak_5601	999	chrX	21553666	21554664	+	521	75	176.55	13.7	-29637	NR_123987	CR44711	ncRNA	0
MACS_peak_1438	1119	chr2R	9174301	9175419	+	544	90	176.55	9.91	2401	NM_136623	Rme-8	protein-coding	0
MACS_peak_1480	1009	chr2R	9958576	9959584	+	496	82	176.54	11.16	-222	NM_206067	Mef2	protein-coding	1
MACS_peak_2071	759	chr2R	22834076	22834834	+	292	64	176.48	10.01	-192	NM_137878	CG12490	protein-coding	1
MACS_peak_1024	823	chr2L	23089640	23090462	+	514	67	176.44	12.18	21046	NR_048041	CR43242	ncRNA	0
MACS_peak_1969	977	chr2R	20495474	20496450	+	683	74	176.43	6.31	-3667	NR_124655	CR44643	ncRNA	0
MACS_peak_25	1525	chr2L	554447	555971	+	977	97	176.23	6.74	-2286	NM_001298619	Ets21C	protein-coding	0
MACS_peak_2503	965	chr3L	6183137	6184101	+	445	80	176.19	11.1	1301	NM_057949	D19B	protein-coding	0
MACS_peak_1916	1605	chr2R	18995644	18997248	+	389	113	175.76	8.47	1750	NR_048143	snoRNA:abba-a	ncRNA	0
MACS_peak_3742	1209	chr3R	7038558	7039766	+	513	89	175.71	8.3	1284	NR_125092	CR44933	ncRNA	0
MACS_peak_3744	891	chr3R	7048405	7049295	+	347	70	175.69	10.66	-3485	NM_058000	Sodh-1	protein-coding	0
MACS_peak_1468	1145	chr2R	9735319	9736463	+	455	87	175.54	7.76	9382	NM_165693	sqa	protein-coding	0
MACS_peak_5184	1332	chrX	8438941	8440272	+	816	89	175.53	6.96	898	NM_001103437	CG1440	protein-coding	1
MACS_peak_1478	875	chr2R	9934362	9935236	+	355	75	175.49	10.62	-5184	NM_057673	Mef2	protein-coding	0
MACS_peak_774	2099	chr2L	16016807	16018905	+	1219	119	175.4	6.31	11556	NR_124300	CR44844	ncRNA	0
MACS_peak_2287	1707	chr3L	1832990	1834696	+	389	103	175.35	7.61	1321	NM_139410	Cpr62Bb	protein-coding	0
MACS_peak_741	894	chr2L	15205627	15206520	+	552	70	174.99	8.92	-1777	NR_073779	CR44196	ncRNA	0
MACS_peak_3420	1479	chr3L	27991227	27992705	+	929	158	174.87	10.09	20633	NM_001170371	CG17514	protein-coding	0
MACS_peak_4596	541	chr3R	25869823	25870363	+	237	55	174.79	8.9	2993	NM_143179	CG5890	protein-coding	0
MACS_peak_4809	1093	chr3R	30498545	30499637	+	470	101	174.79	7.57	1235	NM_170495	PH4alphaNE1	protein-coding	0
MACS_peak_3128	895	chr3L	20680303	20681197	+	349	70	174.74	7.18	13806	NM_001300201	kni	protein-coding	0
MACS_peak_4640	935	chr3R	26910521	26911455	+	438	98	174.64	10.31	1898	NM_079799	Ets97D	protein-coding	0
MACS_peak_4408	1740	chr3R	22382951	22384690	+	837	158	174.61	7.12	1746	NM_170005	CG43343	protein-coding	0
MACS_peak_4764	1768	chr3R	29607792	29609559	+	494	122	174.52	8.09	198	NM_001260428	Diedel2	protein-coding	1
MACS_peak_1366	1313	chr2R	7837253	7838565	+	370	88	174.51	9.57	5738	NM_001103745	Atg10	protein-coding	0
MACS_peak_1099	1008	chr2R	1779402	1780409	+	505	75	174.48	11.96	130289	NM_001110550	CG41520	protein-coding	0
MACS_peak_3693	697	chr3R	5981244	5981940	+	434	63	174.46	10.98	-4775	NM_079518	Obp83b	protein-coding	0
MACS_peak_666	919	chr2L	13498184	13499102	+	407	71	174.28	11.75	2558	NM_165045	CG42784	protein-coding	0
MACS_peak_4130	1124	chr3R	15842964	15844087	+	510	80	174.28	8.05	-3009	NM_142244	CG4546	protein-coding	0
MACS_peak_287	873	chr2L	6048235	6049107	+	370	74	174.26	10.97	-10	NM_001144323	CG12393	protein-coding	1
MACS_peak_4755	875	chr3R	29441587	29442461	+	365	69	174.25	10.01	-15546	NM_170409	Ptp99A	protein-coding	0
MACS_peak_2814	1476	chr3L	12807547	12809022	+	537	98	174.2	9.87	261	NR_133230	CR46251	ncRNA	1
MACS_peak_1962	1055	chr2R	20299009	20300063	+	495	77	174.18	8.7	-2659	NR_124652	CR44640	ncRNA	0
MACS_peak_525	1637	chr2L	10738562	10740198	+	430	101	174.14	8.91	2035	NM_135604	CG12299	protein-coding	0
MACS_peak_1577	1388	chr2R	12057330	12058717	+	455	91	174.13	11.31	2934	NM_136879	Drep3	protein-coding	0
MACS_peak_4619	1212	chr3R	26370889	26372100	+	374	84	174.03	6.05	16056	NM_001038981	CG33970	protein-coding	0
MACS_peak_3801	1073	chr3R	8366143	8367215	+	515	82	174.02	8.76	3853	NM_141541	CG7963	protein-coding	0
MACS_peak_1096	1316	chr2R	1735980	1737295	+	987	88	173.92	8.05	87021	NM_001110550	CG41520	protein-coding	0
MACS_peak_1446	790	chr2R	9311217	9312006	+	305	65	173.84	11.75	1505	NR_048067	mir-987	ncRNA	0
MACS_peak_3097	790	chr3L	20041908	20042697	+	346	65	173.84	7.83	-13282	NM_001202207	CG14184	protein-coding	0
MACS_peak_3015	1041	chr3L	17902271	17903311	+	494	83	173.76	10.97	5021	NM_140767	Prestin	protein-coding	0
MACS_peak_3829	780	chr3R	8873553	8874332	+	506	67	173.68	7.94	-6507	NM_001104242	pyd	protein-coding	0
MACS_peak_3631	811	chr3R	4437167	4437977	+	309	76	173.55	10.74	185	NM_141216	CG14650	protein-coding	1
MACS_peak_3715	1426	chr3R	6545612	6547037	+	458	98	173.41	7.33	-2712	NM_169147	Pif2	protein-coding	0
MACS_peak_1129	1797	chr2R	2425842	2427638	+	1251	107	173.24	9.35	125542	NR_047702	mir-2279	ncRNA	0
MACS_peak_3417	836	chr3L	27920091	27920926	+	467	67	173.08	7.61	-62237	NM_001015320	eIF-4B	protein-coding	0
MACS_peak_4962	793	chrX	915748	916540	+	372	65	173.05	8.48	-6950	NM_001297833	CG43867	protein-coding	0
MACS_peak_2453	902	chr3L	5268544	5269445	+	447	70	173.02	12.4	4340	NM_168113	shep	protein-coding	0
MACS_peak_2260	1130	chr3L	1435072	1436201	+	481	80	173	6.74	2236	NM_138265	SA-2	protein-coding	0
MACS_peak_1021	1670	chr2L	22969032	22970701	+	458	102	172.95	6.96	-11950	NM_001042956	cta	protein-coding	0
MACS_peak_888	861	chr2L	18805725	18806585	+	377	103	172.88	5.52	50	NR_073798	CR43817	ncRNA	1
MACS_peak_853	1647	chr2L	18063797	18065443	+	1296	117	172.87	7.04	-13649	NM_057333	Arr1	protein-coding	0
MACS_peak_3950	1722	chr3R	11514374	11516095	+	1352	104	172.83	7.61	14164	NM_169395	dpr5	protein-coding	0
MACS_peak_1005	622	chr2L	22505209	22505830	+	266	114	172.76	7.23	30074	NR_048040	snoRNA:Psi28S-2996	ncRNA	0
MACS_peak_2326	1202	chr3L	2407045	2408246	+	976	83	172.73	8.7	-4443	NM_001202101	CG45186	protein-coding	0
MACS_peak_2188	888	chr2R	24850581	24851468	+	372	72	172.3	7.32	2030	NM_138127	CG3650	protein-coding	0
MACS_peak_3911	950	chr3R	10817375	10818324	+	526	72	172.21	12.18	2561	NM_141764	CG4089	protein-coding	0
MACS_peak_3825	1499	chr3R	8789882	8791380	+	1003	95	171.92	9.14	1916	NM_001031985	Pif1B	protein-coding	0
MACS_peak_1210	1146	chr2R	4293339	4294484	+	599	89	171.92	7.57	-50977	NM_001042972	IntS3	protein-coding	0
MACS_peak_2291	1017	chr3L	1850560	1851576	+	470	97	171.87	6.14	4241	NM_001274365	CNMa	protein-coding	0
MACS_peak_100	841	chr2L	2257188	2258028	+	328	67	171.81	10.88	392	NR_124028	CR44787	ncRNA	1
MACS_peak_142	930	chr2L	3018660	3019589	+	428	71	171.64	12.83	457	NM_001273049	CG17264	protein-coding	1
MACS_peak_4558	948	chr3R	25062555	25063502	+	420	104	171.43	8.34	2563	NM_170197	veli	protein-coding	0
MACS_peak_584	1305	chr2L	12181234	12182538	+	967	88	171.34	5.87	-4000	NM_135714	atilla	protein-coding	0
MACS_peak_2118	977	chr2R	23707441	23708417	+	520	73	171.17	11.53	848	NM_001299848	l(2)tid	protein-coding	1
MACS_peak_1793	1424	chr2R	16536329	16537752	+	573	227	170.92	5.63	2097	NM_137290	loopin-1	protein-coding	0
MACS_peak_995	1555	chr2L	22277139	22278693	+	440	97	170.89	7.18	28040	NM_176070	Tif-IA	protein-coding	0
MACS_peak_294	1057	chr2L	6227573	6228629	+	506	130	170.69	7.94	3053	NM_080269	Ugt37b1	protein-coding	0
MACS_peak_3616	1482	chr3R	4151369	4152850	+	971	95	170.48	6.74	10126	NM_001276244	CG40198	protein-coding	0
MACS_peak_3436	1004	chr3R	595734	596737	+	472	74	170.2	11.96	29159	NM_001316563	Myo81F	protein-coding	0
MACS_peak_1401	1756	chr2R	8681065	8682820	+	530	116	170.08	7.81	-1989	NM_165617	CG30355	protein-coding	0
MACS_peak_1287	787	chr2R	5746073	5746859	+	495	73	170.05	9.59	-8051	NM_001273784	l(2)09851	protein-coding	0
MACS_peak_30	915	chr2L	647204	648118	+	433	70	169.88	12.62	18932	NR_124006	CR45369	ncRNA	0
MACS_peak_1941	1061	chr2R	19689229	19690289	+	405	78	169.84	6.1	-1039	NM_144106	CG15126	protein-coding	0
MACS_peak_1044	1411	chr2R	475984	477394	+	339	91	169.82	6.53	44470	NM_001015335	CG45781	protein-coding	0
MACS_peak_3159	1731	chr3L	21425256	21426986	+	1369	110	169.76	6.55	-1669	NM_206414	CG33288	protein-coding	0
MACS_peak_3880	647	chr3R	9999580	10000226	+	306	74	169.72	8.67	1373	NM_141709	CG5359	protein-coding	0
MACS_peak_2893	992	chr3L	15006305	15007296	+	446	95	169.71	9.71	6849	NM_079352	Prosbeta2	protein-coding	0
MACS_peak_4775	1714	chr3R	29789987	29791700	+	506	109	169.55	9.76	1907	NM_001032405	kay	protein-coding	0
MACS_peak_533	1979	chr2L	10963767	10965745	+	530	234	169.55	7.14	-603	NM_001169474	dpr2	protein-coding	1
MACS_peak_4304	850	chr3R	19754179	19755028	+	362	67	169.54	7.4	-10126	NR_048432	CR43488	ncRNA	0
MACS_peak_586	2112	chr2L	12241877	12243988	+	291	112	169.51	5.44	20735	NM_001273474	aret	protein-coding	0
MACS_peak_4201	1030	chr3R	17240541	17241570	+	528	75	169.5	11.75	6822	NM_142356	beat-IIb	protein-coding	0
MACS_peak_3588	807	chr3R	3603232	3604038	+	425	65	169.4	8.48	-16581	NM_001110982	Parp	protein-coding	0
MACS_peak_4554	873	chr3R	24996074	24996946	+	500	68	169.3	12.18	10919	NM_143061	tnc	protein-coding	0
MACS_peak_167	1414	chr2L	3601331	3602744	+	407	91	169.27	10.01	4719	NM_164546	odd	protein-coding	0
MACS_peak_1722	1238	chr2R	15168737	15169974	+	782	104	169.24	5.87	4435	NM_057713	igl	protein-coding	0
MACS_peak_2927	1576	chr3L	16011080	16012655	+	465	195	169.21	6.24	-55	NM_140569	mib1	protein-coding	1
MACS_peak_3653	966	chr3R	5010722	5011687	+	346	129	169.13	7.4	-173	NM_141254	CG2022	protein-coding	1
MACS_peak_1302	1390	chr2R	6257875	6259264	+	412	90	169.13	7.18	13057	NM_078903	Pld	protein-coding	0
MACS_peak_3678	919	chr3R	5806312	5807230	+	437	70	168.93	8.27	4443	NM_001260007	CG11000	protein-coding	0
MACS_peak_5669	809	chrX	23375875	23376683	+	484	65	168.89	9.79	-58870	NM_001144069	SteXh:CG42398	protein-coding	0
MACS_peak_54	987	chr2L	918358	919344	+	553	73	168.88	11.31	-3942	NM_134714	CG4341	protein-coding	0
MACS_peak_1636	1057	chr2R	13216766	13217822	+	527	76	168.64	10.66	1953	NM_137003	CG4630	protein-coding	0
MACS_peak_2514	908	chr3L	6346901	6347808	+	459	75	168.43	6.3	-2922	NM_001169882	Sfp65A	protein-coding	0
MACS_peak_3599	877	chr3R	3814993	3815869	+	471	68	168.32	10.44	-31298	NM_001015359	CG41099	protein-coding	0
MACS_peak_1667	1160	chr2R	13975078	13976237	+	570	91	168.07	8.7	-2823	NM_001299470	CG18568	protein-coding	0
MACS_peak_3210	1060	chr3L	22977106	22978165	+	572	76	167.99	8.48	-10007	NM_168982	CG32457	protein-coding	0
MACS_peak_1612	1014	chr2R	12659543	12660556	+	480	74	167.95	12.83	1701	NM_001299430	nemy	protein-coding	0
MACS_peak_2042	946	chr2R	22220205	22221150	+	459	71	167.87	12.83	228	NM_137813	Oatp58Da	protein-coding	1
MACS_peak_2718	1397	chr3L	10918401	10919797	+	561	91	167.84	6.53	-19976	NM_168426	Aps	protein-coding	0
MACS_peak_2095	1061	chr2R	23322952	23324012	+	502	76	167.77	9.57	-83	NM_166591	CG30416	protein-coding	1
MACS_peak_3735	1385	chr3R	6952253	6953637	+	481	104	167.66	9.62	-20105	NM_206445	Antp	protein-coding	0
MACS_peak_158	1477	chr2L	3333152	3334628	+	470	104	167.66	7.69	1076	NM_134923	CG15408	protein-coding	0
MACS_peak_2442	943	chr3L	4971716	4972658	+	616	104	167.66	6.32	3989	NM_079206	Con	protein-coding	0
MACS_peak_2905	2333	chr3L	15286891	15289223	+	2002	218	167.41	6.29	-10901	NM_001104139	Best4	protein-coding	0
MACS_peak_5018	1006	chrX	2296218	2297223	+	492	80	167.39	11.73	1254	NM_001103397	Raf	protein-coding	0
MACS_peak_2872	865	chr3L	14259448	14260312	+	367	105	167.22	5.38	13887	NR_124937	CR44560	ncRNA	0
MACS_peak_4741	949	chr3R	29057591	29058539	+	399	71	167.17	8.7	2138	NM_143407	Sirt7	protein-coding	0
MACS_peak_3988	1098	chr3R	12385699	12386796	+	600	83	166.88	7.57	-2	NM_001104286	CG34402	protein-coding	1
MACS_peak_4228	1604	chr3R	18046306	18047909	+	535	97	166.82	8.05	2259	NM_169785	htl	protein-coding	0
MACS_peak_2229	977	chr3L	691029	692005	+	500	82	166.74	8.45	1000	NM_001274290	RabX6	protein-coding	1
MACS_peak_5195	1453	chrX	8838539	8839991	+	309	92	166.7	9.14	942	NM_001258653	CG12075	protein-coding	1
MACS_peak_3627	711	chr3R	4362347	4363057	+	301	60	166.56	9.14	2819	NM_001275323	CG1090	protein-coding	0
MACS_peak_1324	1018	chr2R	6863555	6864572	+	469	94	166.53	10.6	3018	NM_165494	coro	protein-coding	0
MACS_peak_544	1044	chr2L	11158298	11159341	+	540	75	166.42	11.75	-3098	NM_135652	CG6287	protein-coding	0
MACS_peak_3140	921	chr3L	20908357	20909277	+	445	82	166.29	11.59	3022	NM_144026	CG11458	protein-coding	0
MACS_peak_2559	650	chr3L	7387058	7387707	+	364	58	166.19	10.88	-19	NM_139858	CG8564	protein-coding	1
MACS_peak_4147	864	chr3R	16126566	16127429	+	524	67	166.09	9.79	-1729	NM_057361	Sb	protein-coding	0
MACS_peak_2170	1484	chr2R	24536274	24537757	+	1028	93	165.65	6.53	-406	NM_001299916	ITP	protein-coding	1
MACS_peak_2822	1434	chr3L	12970184	12971617	+	498	91	165.62	9.14	1459	NM_140358	CG10748	protein-coding	0
MACS_peak_4104	2094	chr3R	15276915	15279008	+	1101	123	165.6	7.01	148	NM_001275659	MRG15	protein-coding	1
MACS_peak_1773	1718	chr2R	16122082	16123799	+	475	130	165.54	8.47	-544	NM_166143	CG30095	protein-coding	1
MACS_peak_4167	957	chr3R	16492747	16493703	+	572	71	165.33	7.4	2197	NM_142297	Cad89D	protein-coding	0
MACS_peak_115	1026	chr2L	2511281	2512306	+	678	74	165.29	5.66	-4197	NR_124033	CR44607	ncRNA	0
MACS_peak_421	1512	chr2L	8439428	8440939	+	1239	94	165.16	9.79	1909	NM_001032059	mus201	protein-coding	0
MACS_peak_5542	846	chrX	19672358	19673203	+	334	66	165.09	11.96	2440	NM_001298527	Zw	protein-coding	0
MACS_peak_2031	1437	chr2R	22086897	22088333	+	438	91	165.08	9.57	-194	NM_137793	CG13502	protein-coding	1
MACS_peak_2069	1027	chr2R	22826022	22827048	+	479	74	165.07	11.75	1442	NM_001299817	CG42284	protein-coding	0
MACS_peak_5066	738	chrX	4044605	4045342	+	385	61	164.98	10.22	4231	NR_123786	CR45482	ncRNA	0
MACS_peak_2726	1388	chr3L	11055351	11056738	+	516	89	164.93	5.44	503	NM_168433	CG7888	protein-coding	1
MACS_peak_891	1732	chr2L	19003817	19005548	+	485	121	164.91	8.97	1315	NM_136086	CG31793	protein-coding	0
MACS_peak_3582	892	chr3R	3483074	3483965	+	605	76	164.89	5.6	103535	NM_001110982	Parp	protein-coding	0
MACS_peak_1808	1423	chr2R	16770816	16772238	+	961	138	164.81	8.37	973	NM_001274104	unc-104	protein-coding	1
MACS_peak_1850	1914	chr2R	17572332	17574245	+	505	114	164.67	8.07	-174	NM_079053	Rab4	protein-coding	1
MACS_peak_3394	1123	chr3L	26819194	26820316	+	679	78	164.57	6.09	264151	NM_001110956	CG40228	protein-coding	0
MACS_peak_5491	516	chrX	18299339	18299854	+	238	50	164.49	10.01	7216	NR_123941	CR15061	ncRNA	0
MACS_peak_3137	1171	chr3L	20873249	20874419	+	488	80	164.48	7.4	11354	NM_141009	CG32432	protein-coding	0
MACS_peak_2888	919	chr3L	14882860	14883778	+	466	74	164.35	11.25	-2022	NR_124941	CR44702	ncRNA	0
MACS_peak_4680	939	chr3R	27711970	27712908	+	488	70	164.25	9.14	5339	NM_001038984	CG12877	protein-coding	0
MACS_peak_3435	962	chr3R	591264	592225	+	481	71	164.19	12.83	24668	NM_001316563	Myo81F	protein-coding	0
MACS_peak_3684	1460	chr3R	5850896	5852355	+	464	114	164.15	8.25	-1707	NM_001104223	CG34287	protein-coding	0
MACS_peak_2294	1750	chr3L	1910390	1912139	+	513	103	164.04	5.66	-1067	NM_001104007	dsb	protein-coding	0
MACS_peak_1906	895	chr2R	18887155	18888049	+	327	68	163.99	9.35	9211	NM_166315	sano	protein-coding	0
MACS_peak_643	1370	chr2L	13176470	13177839	+	438	137	163.99	7.12	4	NM_135763	CG5439	protein-coding	1
MACS_peak_2238	1127	chr3L	957660	958786	+	574	78	163.74	8.7	-1437	NM_001299967	Glut1	protein-coding	0
MACS_peak_2008	1546	chr2R	21354187	21355732	+	1008	95	163.66	10.44	-4381	NM_137738	CG17974	protein-coding	0
MACS_peak_4646	765	chr3R	26973793	26974557	+	283	62	163.51	11.31	-4366	NM_143260	CG14253	protein-coding	0
MACS_peak_1874	1540	chr2R	18131080	18132619	+	480	132	163.48	7.25	2785	NM_001043090	Hsf	protein-coding	0
MACS_peak_2574	1807	chr3L	7633693	7635499	+	531	105	163.31	7.4	1147	NM_206293	CG33275	protein-coding	0
MACS_peak_670	1225	chr2L	13593941	13595165	+	775	82	163.3	5.44	2633	NM_135820	CG9254	protein-coding	0
MACS_peak_5439	747	chrX	16642253	16642999	+	402	83	163.2	7.54	1658	NM_132912	mthl1	protein-coding	0
MACS_peak_2641	1299	chr3L	9084834	9086132	+	512	85	163.12	9.79	-7570	NM_168317	CG32032	protein-coding	0
MACS_peak_422	1154	chr2L	8445667	8446820	+	856	79	163.08	6.31	3333	NM_001298825	U26	protein-coding	0
MACS_peak_5520	589	chrX	19033165	19033753	+	276	57	162.99	9.11	-16983	NM_001103558	Diedel3	protein-coding	0
MACS_peak_1386	991	chr2R	8437569	8438559	+	481	72	162.83	11.75	417	NM_001273875	Lcp4	protein-coding	1
MACS_peak_3954	817	chr3R	11613319	11614135	+	362	73	162.72	8.93	6179	NM_169406	Jupiter	protein-coding	0
MACS_peak_2531	923	chr3L	6813198	6814120	+	459	69	162.71	12.4	23501	NM_001316455	vvl	protein-coding	0
MACS_peak_658	923	chr2L	13308786	13309708	+	371	69	162.71	6.96	-2492	NM_001169500	CG43779	protein-coding	0
MACS_peak_2011	1156	chr2R	21399201	21400356	+	638	79	162.68	5.44	10373	NM_079079	Acox57D-d	protein-coding	0
MACS_peak_5037	1351	chrX	2732925	2734275	+	1009	87	162.62	6.09	1131	NM_130672	CG2712	protein-coding	0
MACS_peak_348	747	chr2L	7187883	7188629	+	394	61	162.6	10.44	-188	NM_001298778	CG4496	protein-coding	1
MACS_peak_478	2524	chr2L	9894348	9896871	+	584	248	162.52	5.96	322	NM_080128	Bka	protein-coding	1
MACS_peak_5642	970	chrX	22979611	22980580	+	615	71	162.38	7.4	-17735	NM_001316645	CG40485	protein-coding	0
MACS_peak_4670	1855	chr3R	27457255	27459109	+	782	113	162.36	5.38	-6007	NM_143305	CG13978	protein-coding	0
MACS_peak_5486	948	chrX	18121838	18122785	+	411	70	162.19	10.22	188	NR_123937	CR45606	ncRNA	1
MACS_peak_3886	881	chr3R	10071408	10072288	+	348	67	162	8.48	731	NM_079576	nerfin-2	protein-coding	1
MACS_peak_436	1116	chr2L	8960011	8961126	+	489	88	161.94	6.16	-1517	NM_001103659	CG31886	protein-coding	0
MACS_peak_1161	838	chr2R	3119561	3120398	+	501	65	161.63	8.05	53480	NM_001170367	dpr21	protein-coding	0
MACS_peak_2427	666	chr3L	4643978	4644643	+	340	58	161.62	10.01	-3966	NM_168100	CG32238	protein-coding	0
MACS_peak_5262	883	chrX	10979498	10980380	+	395	67	161.52	9.14	-12805	NM_132445	C901	protein-coding	0
MACS_peak_3473	1559	chr3R	1516555	1518113	+	476	95	161.45	10.88	-150733	NR_133317	CR46123	ncRNA	0
MACS_peak_2676	1022	chr3L	9801185	9802206	+	519	73	161.1	12.18	425	NM_140103	Ilp3	protein-coding	1
MACS_peak_15	812	chr2L	387629	388440	+	511	66	161.1	10.24	-8086	NR_073680	CR43718	ncRNA	0
MACS_peak_3049	1460	chr3L	18831971	18833430	+	473	123	161.1	6.74	7816	NM_001169994	Indy	protein-coding	0
MACS_peak_762	976	chr2L	15615048	15616023	+	321	71	161.04	6.31	-707	NM_135913	CG15254	protein-coding	1
MACS_peak_170	1005	chr2L	3632914	3633918	+	513	74	161	8.57	-1262	NM_058141	for	protein-coding	0
MACS_peak_2920	1024	chr3L	15808224	15809247	+	414	115	160.98	8.63	413	NM_206377	CG6244	protein-coding	1
MACS_peak_4014	1435	chr3R	13070775	13072209	+	354	90	160.96	8.92	-907	NM_079616	sim	protein-coding	1
MACS_peak_363	966	chr2L	7535366	7536331	+	499	72	160.91	7.99	-5274	NM_001014478	RapGAP1	protein-coding	0
MACS_peak_2919	648	chr3L	15807315	15807962	+	214	56	160.84	10.22	-684	NM_206377	CG6244	protein-coding	1
MACS_peak_4027	954	chr3R	13487931	13488884	+	595	70	160.83	6.96	10142	NR_125157	CR45589	ncRNA	0
MACS_peak_1921	1214	chr2R	19121453	19122666	+	735	81	160.72	8.27	3159	NM_001299671	CG15117	protein-coding	0
MACS_peak_1492	798	chr2R	10314429	10315226	+	476	63	160.63	8.7	936	NM_136731	Ndg	protein-coding	1
MACS_peak_3048	978	chr3L	18809604	18810581	+	468	71	160.6	9.35	-8780	NR_133270	CR45939	ncRNA	0
MACS_peak_2740	1544	chr3L	11400006	11401549	+	1066	180	160.59	6.85	3235	NM_001300104	CG44362	protein-coding	0
MACS_peak_4935	509	chrUn_DS484207v1	1242	1750	+	241	49	160.41	10.01	NA	NA			0
MACS_peak_85	1388	chr2L	1831383	1832770	+	943	88	160.4	8.92	-277	NR_047872	mir-2280	ncRNA	1
MACS_peak_316	786	chr2L	6549107	6549892	+	391	83	160.31	6.89	-2355	NR_124121	CR44776	ncRNA	0
MACS_peak_2784	1053	chr3L	12135564	12136616	+	522	77	160.3	11.45	616	NM_140293	CG5645	protein-coding	1
MACS_peak_1348	1003	chr2R	7355168	7356170	+	523	72	160.18	11.75	12324	NR_073851	CR44071	ncRNA	0
MACS_peak_193	822	chr2L	4203873	4204694	+	459	64	160.13	8.7	-6212	NM_001273087	CG3714	protein-coding	0
MACS_peak_5465	1593	chrX	17490883	17492475	+	1085	94	160.05	11.31	-2364	NM_001272716	CG43658	protein-coding	0
MACS_peak_4373	936	chr3R	21426618	21427553	+	447	69	159.73	11.53	7048	NM_001144620	lbl	protein-coding	0
MACS_peak_1374	1480	chr2R	7944362	7945841	+	444	97	159.69	6.16	575	NM_001103753	CG34431	protein-coding	1
MACS_peak_5315	777	chrX	12783025	12783801	+	410	67	159.61	6.83	1545	NM_001298239	CG32647	protein-coding	0
MACS_peak_3689	1443	chr3R	5926439	5927881	+	1051	91	159.55	5.87	12844	NR_133333	CR45762	ncRNA	0
MACS_peak_4765	1253	chr3R	29628795	29630047	+	890	84	159.51	5.9	10356	NM_143446	CG1907	protein-coding	0
MACS_peak_4151	759	chr3R	16168261	16169019	+	294	61	159.48	10.66	514	NR_048408	CR43472	ncRNA	1
MACS_peak_208	1664	chr2L	4549939	4551602	+	1122	99	159.47	9.3	27448	NM_134998	HP6	protein-coding	0
MACS_peak_1822	1806	chr2R	16967542	16969347	+	1496	104	159.37	6.74	-951	NR_124585	CR44377	ncRNA	1
MACS_peak_5104	1054	chrX	5630478	5631531	+	566	74	159.26	7.18	6590	NM_132009	CG42492	protein-coding	0
MACS_peak_3748	1624	chr3R	7197081	7198704	+	335	95	159.19	6.74	-3078	NM_001300276	CG14609	protein-coding	0
MACS_peak_5588	1198	chrX	21195848	21197045	+	465	80	159.11	7.4	3193	NM_134594	CG14579	protein-coding	0
MACS_peak_998	1576	chr2L	22314555	22316130	+	484	96	159.02	7.29	3415	NM_165415	CG17018	protein-coding	0
MACS_peak_2910	1363	chr3L	15600594	15601956	+	1053	120	158.98	9.66	9111	NM_140529	CG7650	protein-coding	0
MACS_peak_3199	894	chr3L	22302971	22303864	+	354	67	158.94	10.88	14752	NM_080101	Aats-ile	protein-coding	0
MACS_peak_5618	1205	chrX	22258228	22259432	+	985	93	158.79	7.05	7204	NM_001110620	CG41562	protein-coding	0
MACS_peak_2399	798	chr3L	4040875	4041672	+	297	71	158.75	9.5	744	NM_139595	Rcd5	protein-coding	1
MACS_peak_4863	988	chr3R	31573655	31574642	+	468	71	158.4	11.75	2005	NM_001170313	gammaCOP	protein-coding	0
MACS_peak_992	1034	chr2L	22055608	22056641	+	481	83	158.36	7.76	-1822	NM_001103717	CG34173	protein-coding	0
MACS_peak_5626	1422	chrX	22579240	22580661	+	288	124	158.29	9.18	32853	NM_134627	CG17601	protein-coding	0
MACS_peak_4009	852	chr3R	12917339	12918190	+	537	65	158.25	10.22	1642	NM_169481	beat-Vb	protein-coding	0
MACS_peak_344	825	chr2L	7067365	7068189	+	322	68	158.21	8.19	-206	NM_135253	CG11289	protein-coding	1
MACS_peak_612	670	chr2L	12577800	12578469	+	369	68	158.21	7.6	-3311	NR_124223	CR44596	ncRNA	0
MACS_peak_1361	967	chr2R	7684222	7685188	+	483	70	157.93	11.31	-2869	NM_165549	LRR	protein-coding	0
MACS_peak_2824	1580	chr3L	13005454	13007033	+	423	95	157.93	6.74	-574	NM_140361	CG11263	protein-coding	1
MACS_peak_3059	1899	chr3L	19004463	19006361	+	1584	143	157.51	5.55	-2160	NM_140827	CG18136	protein-coding	0
MACS_peak_566	1586	chr2L	11648582	11650167	+	543	111	157.47	9.46	-535	NM_001298916	CG6614	protein-coding	1
MACS_peak_1933	1678	chr2R	19386524	19388201	+	436	101	157.13	7.96	1439	NM_137574	CG10081	protein-coding	0
MACS_peak_4823	1292	chr3R	30806341	30807632	+	706	197	157.09	7.63	-131	NM_143568	dj-1beta	protein-coding	1
MACS_peak_1422	1097	chr2R	8946480	8947576	+	539	109	157.02	9.15	316	NM_136587	CG8230	protein-coding	1
MACS_peak_5214	683	chrX	9494121	9494803	+	269	57	156.93	8.7	1437	NM_001298125	mgl	protein-coding	0
MACS_peak_156	1458	chr2L	3324189	3325646	+	921	90	156.93	7.18	680	NM_205898	CG33281	protein-coding	1
MACS_peak_4537	1113	chr3R	24747550	24748662	+	754	76	156.87	5.87	-1625	NM_079763	tld	protein-coding	0
MACS_peak_1208	1076	chr2R	4270570	4271645	+	521	111	156.83	9.2	-28173	NM_001042972	IntS3	protein-coding	0
MACS_peak_2169	831	chr2R	24532913	24533743	+	385	64	156.71	12.54	1034	NM_001169821	CG13585	protein-coding	0
MACS_peak_2191	973	chr2R	24915482	24916454	+	582	71	156.71	8.08	7628	NM_001274248	pain	protein-coding	0
MACS_peak_939	996	chr2L	20415118	20416113	+	473	71	156.66	11.31	-815	NM_136187	CG10947	protein-coding	1
MACS_peak_4286	950	chr3R	19479327	19480276	+	576	69	156.59	7.4	2932	NM_001043261	Dys	protein-coding	0
MACS_peak_3392	1118	chr3L	26763738	26764855	+	755	81	156.46	5.71	319610	NM_001110956	CG40228	protein-coding	0
MACS_peak_1457	793	chr2R	9473468	9474260	+	398	62	156.41	8.48	9636	NM_001299320	Camta	protein-coding	0
MACS_peak_3770	998	chr3R	7760990	7761987	+	620	71	156.23	7.4	456	NM_169193	Sp7	protein-coding	1
MACS_peak_1155	772	chr2R	3064162	3064933	+	312	62	156.17	11.53	-1952	NM_001170367	dpr21	protein-coding	0
MACS_peak_1152	1013	chr2R	3011435	3012447	+	332	92	156.04	5.53	-43889	NM_001276231	Scp1	protein-coding	0
MACS_peak_831	1055	chr2L	17451896	17452950	+	540	85	156	10.98	-501	NM_135995	CG5050	protein-coding	1
MACS_peak_80	866	chr2L	1636177	1637042	+	472	70	155.98	11.39	10554	NR_124022	CR45695	ncRNA	0
MACS_peak_3342	751	chr3L	25500059	25500809	+	405	60	155.97	9.79	170546	NM_001316486	CG45782	protein-coding	0
MACS_peak_5119	773	chrX	6063307	6064079	+	451	61	155.92	10.66	2723	NM_001258613	CG43115	protein-coding	0
MACS_peak_5681	795	chrX	23437789	23438583	+	293	62	155.92	10.66	99847	NR_133561	2SrRNA:CR45843	rRNA	0
MACS_peak_1113	1142	chr2R	2094083	2095224	+	651	78	155.86	8.05	167462	NM_001276228	CG17684	protein-coding	0
MACS_peak_3273	1414	chr3L	24157215	24158628	+	410	88	155.78	10.44	83741	NM_001043176	Snap25	protein-coding	0
MACS_peak_883	1516	chr2L	18736448	18737963	+	411	92	155.74	9.35	1457	NR_124369	CR44769	ncRNA	0
MACS_peak_1395	863	chr2R	8549955	8550817	+	515	65	155.65	8.7	1904	NM_136544	CG12780	protein-coding	0
MACS_peak_399	1582	chr2L	8115705	8117286	+	1132	165	155.49	10.09	7515	NM_001298810	mon2	protein-coding	0
MACS_peak_815	955	chr2L	16962975	16963929	+	207	69	155.48	6.53	-2023	NR_124315	CR45285	ncRNA	0
MACS_peak_481	2543	chr2L	9937458	9940000	+	542	238	155.45	7.47	61	NM_164880	Apf	protein-coding	1
MACS_peak_1495	888	chr2R	10363114	10364001	+	425	66	155.09	7.61	1372	NM_078958	Gr47a	protein-coding	0
MACS_peak_2989	682	chr3L	17200251	17200932	+	336	57	155.07	9.25	33728	NR_048288	CR43433	ncRNA	0
MACS_peak_3846	755	chr3R	9314818	9315572	+	524	60	154.95	10.22	-6575	NM_141621	HP1e	protein-coding	0
MACS_peak_1115	1075	chr2R	2156943	2158017	+	511	74	154.89	8.48	104635	NM_001276228	CG17684	protein-coding	0
MACS_peak_5351	816	chrX	13790558	13791373	+	423	77	154.86	9.44	146	NM_132695	CG10993	protein-coding	1
MACS_peak_1981	1369	chr2R	20770871	20772239	+	1058	86	154.83	6.74	-2132	NM_137669	CG13443	protein-coding	0
MACS_peak_3563	691	chr3R	3125862	3126552	+	384	57	154.78	7.4	137375	NM_001316564	Pzl	protein-coding	0
MACS_peak_1746	974	chr2R	15560857	15561830	+	507	93	154.64	6.57	167	NM_166101	CG12963	protein-coding	1
MACS_peak_4493	951	chr3R	23995838	23996788	+	514	175	154.53	7.83	51	NM_170107	LSm3	protein-coding	1
MACS_peak_4950	2514	chrX	619283	621796	+	1926	240	154.4	5.44	257	NR_123762	CR45474	ncRNA	1
MACS_peak_3377	1102	chr3L	26373612	26374713	+	770	75	154.26	6.53	-2806	NM_001170386	CG42598	protein-coding	0
MACS_peak_1965	869	chr2R	20395380	20396248	+	346	65	154.25	7.61	-28524	NM_001103912	CG12484	protein-coding	0
MACS_peak_259	984	chr2L	5377594	5378577	+	535	70	154.22	11.96	2989	NR_124086	CR42850	ncRNA	0
MACS_peak_283	1022	chr2L	5965674	5966695	+	449	106	154.01	7.51	-1233	NM_135130	psd	protein-coding	0
MACS_peak_4292	552	chr3R	19590135	19590686	+	326	51	153.82	9.48	4214	NR_002499	snoRNA:Me18S-A1374	ncRNA	0
MACS_peak_179	1375	chr2L	3764224	3765598	+	1042	86	153.77	8.27	-583	NM_001273080	CG43703	protein-coding	1
MACS_peak_1920	894	chr2R	19120541	19121434	+	392	66	153.72	11.53	4231	NM_001299671	CG15117	protein-coding	0
MACS_peak_137	894	chr2L	2980621	2981514	+	365	66	153.72	10.88	-1779	NM_134889	CG9643	protein-coding	0
MACS_peak_5467	983	chrX	17501460	17502442	+	526	93	153.67	11.01	5138	NM_001272715	CG43658	protein-coding	0
MACS_peak_1345	1326	chr2R	7306410	7307735	+	518	85	153.56	9.57	-4323	NM_136424	CG12164	protein-coding	0
MACS_peak_1449	1326	chr2R	9338481	9339806	+	399	84	153.56	9.14	-6206	NM_078942	Or45a	protein-coding	0
MACS_peak_4415	885	chr3R	22539986	22540870	+	460	70	153.55	9.17	432	NR_125232	CR45646	ncRNA	1
MACS_peak_816	895	chr2L	16969642	16970536	+	532	66	153.49	6.74	-3002	NM_001144360	beat-IIIb	protein-coding	0
MACS_peak_2103	919	chr2R	23469947	23470865	+	395	67	153.24	9.57	1369	NM_079098	Or59b	protein-coding	0
MACS_peak_2792	2009	chr3L	12240023	12242031	+	1007	125	153.07	7.21	5021	NR_124899	CR43991	ncRNA	0
MACS_peak_2496	1821	chr3L	5997673	5999493	+	366	103	153.06	6.09	1375	NM_168153	PVRAP	protein-coding	0
MACS_peak_5056	1604	chrX	3850823	3852426	+	397	109	153.04	6.86	5726	NM_001103407	ec	protein-coding	0
MACS_peak_5273	920	chrX	11224587	11225506	+	490	67	153.02	9.79	22750	NM_001298187	CG11106	protein-coding	0
MACS_peak_1077	1689	chr2R	1370515	1372203	+	481	98	152.97	6.53	109	NR_074072	CR44043	ncRNA	1
MACS_peak_1585	912	chr2R	12197267	12198178	+	496	68	152.86	6.94	1132	NM_136902	CG8858	protein-coding	0
MACS_peak_4359	1381	chr3R	20983052	20984432	+	1014	87	152.71	7.4	-2237	NM_001260284	Calx	protein-coding	0
MACS_peak_3468	1062	chr3R	1449296	1450357	+	694	73	152.68	6.31	-83225	NR_133317	CR46123	ncRNA	0
MACS_peak_4354	899	chr3R	20732656	20733554	+	349	66	152.59	8.92	1474	NM_169915	CG31205	protein-coding	0
MACS_peak_216	678	chr2L	4626563	4627240	+	353	56	152.56	9.79	7314	NR_124074	CR44609	ncRNA	0
MACS_peak_1214	700	chr2R	4340523	4341222	+	280	58	152.4	11.53	-97938	NM_001042972	IntS3	protein-coding	0
MACS_peak_2879	1064	chr3L	14458146	14459209	+	547	73	152.27	11.31	-10104	NM_140447	bbg	protein-coding	0
MACS_peak_1576	1064	chr2R	12053496	12054559	+	544	73	152.27	10.66	-1062	NM_136878	Drep3	protein-coding	0
MACS_peak_1606	616	chr2R	12496079	12496694	+	322	53	152.27	9.35	714	NM_136948	s-cup	protein-coding	1
MACS_peak_4985	715	chrX	1512945	1513659	+	399	63	151.97	9.51	232	NM_130570	inc	protein-coding	1
MACS_peak_3764	1091	chr3R	7483391	7484481	+	341	74	151.65	6.74	4815	NM_001260034	alpha-Est10	protein-coding	0
MACS_peak_4906	822	chr4	940888	941709	+	425	64	151.61	6.46	4479	NM_001272148	mGluR	protein-coding	0
MACS_peak_3216	1464	chr3L	23023372	23024835	+	225	89	151.55	7.18	25731	NM_001259962	nrm	protein-coding	0
MACS_peak_636	682	chr2L	13115426	13116107	+	336	56	151.5	7.18	3522	NR_073768	CR44198	ncRNA	0
MACS_peak_3401	1363	chr3L	27111250	27112612	+	401	86	151.44	7.61	-19732	NR_125323	CR45177	ncRNA	0
MACS_peak_1332	745	chr2R	6951268	6952012	+	418	81	151.33	7.95	1255	NM_206044	ppk25	protein-coding	0
MACS_peak_3676	882	chr3R	5760677	5761558	+	490	65	151.26	11.09	-2120	NM_169098	Sec8	protein-coding	0
MACS_peak_2802	1700	chr3L	12560567	12562266	+	443	98	151.26	8.7	11126	NM_168503	sowah	protein-coding	0
MACS_peak_3691	1011	chr3R	5956576	5957586	+	477	79	151.2	11.58	2474	NM_001043217	CG34113	protein-coding	0
MACS_peak_3870	1472	chr3R	9787666	9789137	+	1065	105	151.2	6.96	2771	NM_001316523	CG8500	protein-coding	0
MACS_peak_1566	641	chr2R	11916021	11916661	+	377	54	151.12	9.57	-1534	NR_124514	CR44305	ncRNA	0
MACS_peak_3237	952	chr3L	23504359	23505310	+	416	68	151.07	9.79	-49759	NM_001043164	AGO3	protein-coding	0
MACS_peak_103	952	chr2L	2308353	2309304	+	617	68	151.07	8.05	880	NM_134824	CG16995	protein-coding	1
MACS_peak_3303	906	chr3L	24868067	24868972	+	451	66	151.01	10.88	-58611	NM_001170374	CG40472	protein-coding	0
MACS_peak_1493	976	chr2R	10318809	10319784	+	612	69	150.92	7.83	1204	NM_001103787	CG34222	protein-coding	0
MACS_peak_5334	1114	chrX	13252018	13253131	+	632	79	150.81	7.96	4609	NM_001298267	mew	protein-coding	0
MACS_peak_48	1456	chr2L	858815	860270	+	541	141	150.81	7.2	-767	NM_134709	CG13950	protein-coding	1
MACS_peak_4843	1342	chr3R	31233451	31234792	+	496	84	150.7	9.35	1241	NM_143598	CG15564	protein-coding	0
MACS_peak_151	1521	chr2L	3227752	3229272	+	295	91	150.63	6.74	17997	NR_124039	CR45336	ncRNA	0
MACS_peak_1051	912	chr2R	591618	592529	+	570	72	150.54	5.67	159854	NM_001015335	CG45781	protein-coding	0
MACS_peak_4794	864	chr3R	30052894	30053757	+	537	76	150.53	7.55	653	NM_001276170	CG7946	protein-coding	1
MACS_peak_5237	623	chrX	10158947	10159569	+	300	53	150.3	9.57	824	NM_132380	CG43902	protein-coding	1
MACS_peak_5664	687	chrX	23362470	23363156	+	494	56	150.17	10.44	-45404	NM_001144069	SteXh:CG42398	protein-coding	0
MACS_peak_5603	933	chrX	21655584	21656516	+	464	67	150.15	10.88	24159	NR_133542	flam	ncRNA	0
MACS_peak_5071	1270	chrX	4206275	4207544	+	934	81	150.15	7.4	-816	NM_167004	Fas2	protein-coding	1
MACS_peak_3307	729	chr3L	24930486	24931214	+	297	71	150.14	6.18	3720	NM_001170374	CG40472	protein-coding	0
MACS_peak_4519	910	chr3R	24473617	24474526	+	412	66	150.12	10.22	4674	NM_170145	CG31128	protein-coding	0
MACS_peak_3960	1123	chr3R	11710474	11711596	+	819	75	150.08	6.74	-683	NM_141851	CG14720	protein-coding	1
MACS_peak_4997	1064	chrX	1816107	1817170	+	547	84	150.03	9.8	3703	NM_130585	CG14810	protein-coding	0
MACS_peak_529	797	chr2L	10801649	10802445	+	390	61	150.03	7.61	754	NR_124184	CR44581	ncRNA	1
MACS_peak_4206	1369	chr3R	17405169	17406537	+	474	126	149.87	7.93	658	NM_001202312	CG42824	protein-coding	1
MACS_peak_3842	1882	chr3R	9203278	9205159	+	1354	132	149.85	7.41	22622	NM_169260	pum	protein-coding	0
MACS_peak_1085	798	chr2R	1485491	1486288	+	371	61	149.79	8.27	30941	NM_001300720	Maf1	protein-coding	0
MACS_peak_3702	1398	chr3R	6196093	6197490	+	464	91	149.62	8.56	-2020	NM_141363	Osi24	protein-coding	0
MACS_peak_3607	711	chr3R	3919389	3920099	+	397	57	149.54	9.14	73015	NM_001015360	CG41099	protein-coding	0
MACS_peak_4007	1425	chr3R	12859635	12861059	+	942	87	149.5	8.7	-1101	NM_176487	CG10126	protein-coding	0
MACS_peak_5121	1126	chrX	6094640	6095765	+	498	75	149.5	7.61	616	NM_001297996	Nep1	protein-coding	1
MACS_peak_5483	867	chrX	18042166	18043032	+	390	64	149.48	8.7	-1472	NM_133036	CG15373	protein-coding	0
MACS_peak_5342	890	chrX	13561540	13562429	+	498	65	149.46	8.48	313	NM_132670	CG32633	protein-coding	1
MACS_peak_4366	913	chr3R	21234354	21235266	+	313	66	149.46	6.74	2367	NM_079707	e	protein-coding	0
MACS_peak_5135	1718	chrX	6654471	6656188	+	1419	152	149.46	6.4	650	NM_001298021	Cdc7	protein-coding	1
MACS_peak_3723	1007	chr3R	6735605	6736611	+	507	70	149.34	8.05	5955	NM_206440	pb	protein-coding	0
MACS_peak_2652	1115	chr3L	9353043	9354157	+	532	141	149.29	7.07	-433	NM_168326	CG32040	protein-coding	1
MACS_peak_4227	756	chr3R	18027987	18028742	+	390	59	149.22	9.57	4657	NM_142417	CG7794	protein-coding	0
MACS_peak_44	1129	chr2L	807109	808237	+	788	78	149.21	6.13	-2904	NM_164388	Nnf1b	protein-coding	0
MACS_peak_457	798	chr2L	9432584	9433381	+	498	64	148.94	9.98	1577	NM_080166	scat	protein-coding	0
MACS_peak_1187	421	chr2R	3598653	3599073	+	197	43	148.87	8.76	-48483	NM_001110912	RYa	protein-coding	0
MACS_peak_4780	916	chr3R	29845285	29846200	+	382	66	148.8	8.7	4085	NM_001202382	Cad99C	protein-coding	0
MACS_peak_292	1084	chr2L	6126516	6127599	+	576	81	148.77	9.23	596	NM_135153	WDR79	protein-coding	1
MACS_peak_9	1179	chr2L	264911	266089	+	395	77	148.69	6.74	2005	NM_134664	CG17075	protein-coding	0
MACS_peak_5471	1083	chrX	17711586	17712668	+	327	115	148.69	5.73	1983	NM_133012	CG42684	protein-coding	0
MACS_peak_665	1058	chr2L	13475305	13476362	+	707	72	148.64	8.48	14059	NM_001259092	CG42784	protein-coding	0
MACS_peak_4428	871	chr3R	22903919	22904789	+	372	64	148.58	9.79	5070	NM_079730	klg	protein-coding	0
MACS_peak_3124	918	chr3L	20580049	20580966	+	348	66	148.36	8.05	-40090	NM_140987	Rcd2	protein-coding	0
MACS_peak_5222	1908	chrX	9762157	9764064	+	867	105	148.21	5.66	-15632	NM_167202	CG1354	protein-coding	0
MACS_peak_4795	1577	chr3R	30067619	30069195	+	437	96	148.14	6.99	5485	NM_001300670	sima	protein-coding	0
MACS_peak_2775	758	chr3L	12077603	12078360	+	490	74	148.06	9.51	3849	NM_137449	Sema-5c	protein-coding	0
MACS_peak_825	1130	chr2L	17248070	17249199	+	806	75	148.01	6.5	1473	NR_124323	CR44395	ncRNA	0
MACS_peak_1739	851	chr2R	15452849	15453699	+	401	63	147.94	7.83	-25251	NM_001103856	CG34188	protein-coding	0
MACS_peak_407	1394	chr2L	8191114	8192507	+	491	101	147.73	6.56	-1029	NM_001042882	CG34134	protein-coding	0
MACS_peak_5221	875	chrX	9733560	9734434	+	527	64	147.67	8.7	4349	NM_001272459	Sp1	protein-coding	0
MACS_peak_3577	1063	chr3R	3361135	3362197	+	565	72	147.64	9.57	38856	NM_001110990	spok	protein-coding	0
MACS_peak_2121	682	chr2R	23749891	23750572	+	358	70	147.58	6.57	-340	NM_001043102	CG34105	protein-coding	1
MACS_peak_5234	944	chrX	10081892	10082835	+	391	72	147.51	8.11	129	NM_001258678	ZAP3	protein-coding	1
MACS_peak_5641	1684	chrX	22956128	22957811	+	1188	98	147.47	7.22	1858	NR_123992	CR45502	ncRNA	0
MACS_peak_5614	414	chrX	22078660	22079073	+	198	42	147.34	8.92	-64236	NM_001110601	CG40813	protein-coding	0
MACS_peak_1170	877	chr2R	3175593	3176469	+	366	64	147.22	10.01	109532	NM_001170367	dpr21	protein-coding	0
MACS_peak_1079	2155	chr2R	1397411	1399565	+	1606	163	147.05	6.78	-27020	NR_074072	CR44043	ncRNA	0
MACS_peak_1735	1042	chr2R	15398162	15399203	+	732	71	147.04	6.31	-2414	NM_001103855	CG43729	protein-coding	0
MACS_peak_5638	1649	chrX	22890291	22891939	+	1235	95	146.89	6.09	18303	NM_001103572	CG34334	protein-coding	0
MACS_peak_4589	1111	chr3R	25690952	25692062	+	624	93	146.8	6.2	-4137	NM_170237	CLS	protein-coding	0
MACS_peak_315	1514	chr2L	6544536	6546049	+	360	106	146.76	7.62	1684	NM_078768	eya	protein-coding	0
MACS_peak_4133	720	chr3R	15887688	15888407	+	379	63	146.7	6.95	8031	NM_142250	CG14877	protein-coding	0
MACS_peak_3724	1704	chr3R	6745653	6747356	+	431	96	146.59	8.05	1503	NM_001104226	CG34297	protein-coding	0
MACS_peak_3964	857	chr3R	11801445	11802301	+	385	64	146.57	10.44	2736	NM_169431	ClC-a	protein-coding	0
MACS_peak_1028	857	chr2L	23231478	23232334	+	230	64	146.57	5.66	-7347	NR_133101	CR46253	ncRNA	0
MACS_peak_2649	1093	chr3L	9185511	9186603	+	703	73	146.47	6.09	-3908	NM_001274687	Rdl	protein-coding	0
MACS_peak_4157	1101	chr3R	16313050	16314150	+	544	82	146.28	7.28	7842	NM_080499	Zip89B	protein-coding	0
MACS_peak_1365	922	chr2R	7740312	7741233	+	465	81	145.94	9.15	1406	NM_165556	CG30497	protein-coding	0
MACS_peak_5389	1510	chrX	15084016	15085525	+	1046	107	145.84	8.96	-71	NM_132770	CG9065	protein-coding	1
MACS_peak_1142	1157	chr2R	2705039	2706195	+	549	94	145.78	6.64	-140232	NM_001110895	MFS17	protein-coding	0
MACS_peak_2061	1163	chr2R	22714969	22716131	+	423	84	145.7	5.91	2849	NM_137868	CG30268	protein-coding	0
MACS_peak_591	907	chr2L	12285077	12285983	+	530	65	145.69	8.05	-1693	NM_165005	aret	protein-coding	0
MACS_peak_1761	926	chr2R	15864894	15865819	+	467	80	145.68	9.68	-2601	NM_137219	Gpo-1	protein-coding	0
MACS_peak_3038	793	chr3L	18600659	18601451	+	314	60	145.65	5.66	1009	NM_168768	CG4174	protein-coding	0
MACS_peak_1802	1025	chr2R	16613075	16614099	+	500	70	145.64	9.57	1711	NM_001169698	CG5065	protein-coding	0
MACS_peak_603	931	chr2L	12412320	12413250	+	462	66	145.54	11.31	-8305	NM_001259074	vir-1	protein-coding	0
MACS_peak_184	816	chr2L	3936542	3937357	+	392	62	145.54	9.14	-22661	NM_164568	CG31773	protein-coding	0
MACS_peak_1138	1002	chr2R	2667856	2668857	+	505	69	145.47	11.09	-102971	NM_001110895	MFS17	protein-coding	0
MACS_peak_4507	939	chr3R	24156001	24156939	+	407	76	145.47	9.94	4123	NM_142964	CG6178	protein-coding	0
MACS_peak_5052	794	chrX	3669477	3670270	+	291	60	145.42	10.01	1615	NM_001258582	Parg	protein-coding	0
MACS_peak_5332	1611	chrX	13238850	13240460	+	1258	116	145.39	5.56	-3089	NM_167355	CG32639	protein-coding	0
MACS_peak_3759	839	chr3R	7409090	7409928	+	537	63	145.35	6.98	2640	NM_141463	Ir84a	protein-coding	0
MACS_peak_2730	1528	chr3L	11143361	11144888	+	1047	90	145.27	6.31	6661	NM_206320	CG6216	protein-coding	0
MACS_peak_1316	1148	chr2R	6743485	6744632	+	677	75	145.26	9.35	2159	NM_136388	phtf	protein-coding	0
MACS_peak_1083	1148	chr2R	1441327	1442474	+	400	75	145.26	6.53	-70432	NR_074072	CR44043	ncRNA	0
MACS_peak_3771	980	chr3R	7787108	7788087	+	336	68	145.12	5.87	326	NM_001104232	CG18748	protein-coding	1
MACS_peak_4759	2151	chr3R	29514017	29516167	+	968	113	145.06	7.61	-625	NM_001300655	ND-20L	protein-coding	1
MACS_peak_2717	707	chr3L	10907235	10907941	+	445	56	145.02	9.79	-8465	NM_168426	Aps	protein-coding	0
MACS_peak_5695	864	chrX_DS484187v1_random	511	1374	+	534	63	144.99	9.57	NA	NA			0
MACS_peak_1526	1125	chr2R	11138718	11139842	+	467	74	144.98	6.96	3357	NM_001299376	BBS4	protein-coding	0
MACS_peak_3794	977	chr3R	8258010	8258986	+	638	75	144.91	6.65	5953	NM_079550	RpA-70	protein-coding	0
MACS_peak_616	1005	chr2L	12694218	12695222	+	468	69	144.86	9.14	268	NM_135737	CG5780	protein-coding	1
MACS_peak_1421	1531	chr2R	8927825	8929355	+	423	88	144.79	7.83	421	NM_001299290	PAN2	protein-coding	1
MACS_peak_5047	874	chrX	3364966	3365839	+	318	93	144.78	8.03	1716	NR_133507	CR46243	ncRNA	0
MACS_peak_2007	1587	chr2R	21333589	21335175	+	1111	110	144.78	7.84	237	NR_003823	snoRNA:Psi18S-1389b	ncRNA	1
MACS_peak_3368	708	chr3L	26263452	26264159	+	431	56	144.77	7.18	41767	NM_001110947	CG41284	protein-coding	0
MACS_peak_114	644	chr2L	2503419	2504062	+	300	53	144.57	9.14	3856	NR_124033	CR44607	ncRNA	0
MACS_peak_5140	832	chrX	6795930	6796761	+	342	94	144.42	8.28	-767	NM_001144697	C3G	protein-coding	1
MACS_peak_2841	958	chr3L	13399065	13400022	+	436	72	144.36	10.81	1582	NM_080079	sens	protein-coding	0
MACS_peak_4211	1338	chr3R	17461454	17462791	+	479	96	144.32	6.19	-5346	NM_142371	CG14330	protein-coding	0
MACS_peak_2834	914	chr3L	13288912	13289825	+	426	65	144.17	11.31	-2182	NR_124924	CR45753	ncRNA	0
MACS_peak_5558	2042	chrX	20102465	20104506	+	1136	209	144.15	6.58	-7011	NM_001169329	CG42581	protein-coding	0
MACS_peak_2168	1687	chr2R	24523638	24525324	+	1197	119	144.01	9.3	1608	NM_138080	CG4612	protein-coding	0
MACS_peak_1092	800	chr2R	1662674	1663473	+	306	60	144.01	7.61	13457	NM_001110550	CG41520	protein-coding	0
MACS_peak_1573	986	chr2R	12024001	12024986	+	504	77	143.91	8.19	779	NM_138561	otk2	protein-coding	1
MACS_peak_3191	924	chr3L	22012473	22013396	+	475	78	143.86	9.97	15391	NM_141119	CG7140	protein-coding	0
MACS_peak_631	1460	chr2L	13014769	13016228	+	940	87	143.66	8.7	3649	NM_001169496	CG9934	protein-coding	0
MACS_peak_2776	1510	chr3L	12086017	12087526	+	744	121	143.65	5.64	-1855	NM_140287	CG17154	protein-coding	0
MACS_peak_5076	1005	chrX	4655885	4656889	+	541	69	143.6	9.3	-1890	NM_131951	CG15473	protein-coding	0
MACS_peak_2860	894	chr3L	13938069	13938962	+	383	64	143.47	9.57	-735	NM_168564	CG32137	protein-coding	1
MACS_peak_3766	894	chr3R	7549398	7550291	+	492	64	143.47	7.18	-720	NM_079545	alpha-Est1	protein-coding	1
MACS_peak_69	727	chr2L	1336991	1337717	+	217	61	143.36	9.58	3226	NM_001298629	CG5440	protein-coding	0
MACS_peak_3536	781	chr3R	2518525	2519305	+	479	60	143.18	9.35	225885	NR_125325	CR45220	ncRNA	0
MACS_peak_5518	628	chrX	18974359	18974986	+	310	52	143.15	9.57	44313	NM_001298493	CG43759	protein-coding	0
MACS_peak_2917	886	chr3L	15717286	15718171	+	317	66	143.12	8.59	-91	NM_001274961	CG42570	protein-coding	1
MACS_peak_860	1490	chr2L	18191494	18192983	+	373	88	143	6.09	-6381	NR_124352	CR44900	ncRNA	0
MACS_peak_2636	952	chr3L	8978493	8979444	+	443	87	142.98	9.19	912	NM_140017	CG5644	protein-coding	1
MACS_peak_3280	1111	chr3L	24252093	24253203	+	343	73	142.98	5.44	38216	NR_125058	CR45159	ncRNA	0
MACS_peak_2393	525	chr3L	3962010	3962534	+	199	47	142.94	8.92	678	NM_206275	CG12605	protein-coding	1
MACS_peak_1859	700	chr2R	17809296	17809995	+	438	65	142.91	8.94	-4699	NM_166250	grh	protein-coding	0
MACS_peak_3262	580	chr3L	24005145	24005724	+	294	50	142.88	8.81	5929	NR_073977	CR40053	ncRNA	0
MACS_peak_1625	1161	chr2R	12980618	12981778	+	626	85	142.54	8.39	-204	NM_001299440	Psc	protein-coding	1
MACS_peak_4322	878	chr3R	20014570	20015447	+	359	63	141.89	10.22	882	NM_001144612	CG4836	protein-coding	1
MACS_peak_3891	633	chr3R	10208855	10209487	+	316	52	141.81	9.79	3836	NM_169336	Timp	protein-coding	0
MACS_peak_409	1086	chr2L	8205766	8206851	+	581	88	141.64	7.88	137	NM_135349	CG8419	protein-coding	1
MACS_peak_758	788	chr2L	15537855	15538642	+	278	59	141.54	10.66	-9271	NM_001169514	Skadu	protein-coding	0
MACS_peak_3670	2323	chr3R	5658942	5661264	+	1270	295	141.32	7.26	-191	NM_141313	CG2182	protein-coding	1
MACS_peak_4984	700	chrX	1496096	1496795	+	358	55	141.28	9.79	-62	NM_001014716	Nmdar2	protein-coding	1
MACS_peak_5456	3136	chrX	17177270	17180405	+	519	245	141.15	5.77	4405	NR_073660	CR44026	ncRNA	0
MACS_peak_3545	1245	chr3R	2775094	2776338	+	939	78	141.14	6.74	-30916	NR_125326	CR45220	ncRNA	0
MACS_peak_2929	1065	chr3L	16066713	16067777	+	509	87	141.12	8.63	-6121	NM_140573	Mbs	protein-coding	0
MACS_peak_2591	787	chr3L	7865835	7866621	+	239	73	141.06	9.01	1141	NM_168233	Pdp1	protein-coding	0
MACS_peak_1117	986	chr2R	2186300	2187285	+	342	73	141.06	5.55	75323	NM_001276228	CG17684	protein-coding	0
MACS_peak_1058	1040	chr2R	881157	882196	+	537	76	140.97	12.11	26862	NM_001042938	CG40439	protein-coding	0
MACS_peak_743	733	chr2L	15241500	15242232	+	378	74	140.96	8.62	4094	NM_165105	ZnT35C	protein-coding	0
MACS_peak_2308	906	chr3L	2167884	2168789	+	431	64	140.87	11.75	772	NM_139437	CG15879	protein-coding	1
MACS_peak_5510	1049	chrX	18824061	18825109	+	542	70	140.85	11.09	-6006	NM_133101	CG7101	protein-coding	0
MACS_peak_2620	2683	chr3L	8549114	8551796	+	1341	200	140.85	6.67	3780	NM_001274660	rhea	protein-coding	0
MACS_peak_3780	778	chr3R	7950460	7951237	+	432	67	140.77	6.58	11938	NM_079548	dsx	protein-coding	0
MACS_peak_3431	793	chr3R	387840	388632	+	436	67	140.76	8.12	-178840	NM_001316563	Myo81F	protein-coding	0
MACS_peak_1781	1222	chr2R	16249421	16250642	+	773	77	140.76	6.96	-236	NM_057768	CngA	protein-coding	1
MACS_peak_5448	1365	chrX	16947237	16948601	+	857	89	140.74	7.37	552	NM_132954	CG13000	protein-coding	1
MACS_peak_3927	1050	chr3R	11029959	11031008	+	767	70	140.66	5.87	3720	NR_133374	CR46007	ncRNA	0
MACS_peak_3110	1472	chr3L	20229144	20230615	+	494	133	140.62	7.77	-1790	NM_140938	CG13813	protein-coding	0
MACS_peak_3553	815	chr3R	2878864	2879678	+	376	60	140.55	7.83	-134471	NR_125326	CR45220	ncRNA	0
MACS_peak_2713	1030	chr3L	10661413	10662442	+	529	110	140.47	9.59	452	NM_140149	CG8003	protein-coding	1
MACS_peak_4279	816	chr3R	19356772	19357587	+	269	60	140.32	6.53	3128	NM_001260265	CG43203	protein-coding	0
MACS_peak_83	1531	chr2L	1734671	1736201	+	568	126	140.21	6.45	-2031	NM_134774	CG17646	protein-coding	0
MACS_peak_5590	1029	chrX	21258161	21259189	+	497	69	140.03	10.66	-7527	NM_134599	CG1722	protein-coding	0
MACS_peak_5670	1029	chrX	23377123	23378151	+	243	69	140.03	8.05	-60228	NM_001144069	SteXh:CG42398	protein-coding	0
MACS_peak_3814	772	chr3R	8625977	8626748	+	309	59	140	10.66	9516	NM_001275445	Or85e	protein-coding	0
MACS_peak_4064	772	chr3R	14204291	14205062	+	297	59	140	8.7	10134	NM_001260163	Dop1R1	protein-coding	0
MACS_peak_197	1054	chr2L	4302481	4303534	+	532	70	139.88	10.01	18757	NM_001169398	tutl	protein-coding	0
MACS_peak_3591	1065	chr3R	3616887	3617951	+	504	121	139.84	8.62	-5724	NM_001110989	Alg-2	protein-coding	0
MACS_peak_5411	684	chrX	15778570	15779253	+	364	54	139.8	7.83	-235	NM_001272651	CG43673	protein-coding	1
MACS_peak_2873	684	chr3L	14348854	14349537	+	245	54	139.8	7.61	19849	NM_140443	CG13482	protein-coding	0
MACS_peak_1136	751	chr2R	2642191	2642941	+	250	57	139.66	8.92	-77181	NM_001110895	MFS17	protein-coding	0
MACS_peak_2135	1043	chr2R	23866179	23867221	+	520	86	139.42	9.48	1286	NM_137996	CG5569	protein-coding	0
MACS_peak_4557	1077	chr3R	25032579	25033655	+	535	94	139.39	9.39	348	NM_143064	Smg6	protein-coding	1
MACS_peak_16	1104	chr2L	406601	407704	+	543	106	139.35	7.21	2867	NM_057360	RpI135	protein-coding	0
MACS_peak_3172	844	chr3L	21677147	21677990	+	403	61	139.19	7.61	-434	NR_073969	CR43979	ncRNA	1
MACS_peak_3422	753	chr3L	28058807	28059559	+	421	57	139.18	10.44	-46584	NM_001015316	CG17514	protein-coding	0
MACS_peak_1887	914	chr2R	18465204	18466117	+	285	64	139.17	5.66	-11198	NM_137492	CG17669	protein-coding	0
MACS_peak_630	1510	chr2L	12990933	12992442	+	297	88	139.03	7.59	8948	NM_135752	CG12404	protein-coding	0
MACS_peak_1903	799	chr2R	18824572	18825370	+	288	59	139	6.96	767	NM_137533	CG15097	protein-coding	1
MACS_peak_2038	1335	chr2R	22171023	22172357	+	404	81	138.74	8.05	3001	NM_137802	CG3045	protein-coding	0
MACS_peak_1693	733	chr2R	14505352	14506084	+	322	65	138.72	8.48	633	NM_001014527	Asx	protein-coding	1
MACS_peak_802	1085	chr2L	16771628	16772712	+	461	71	138.6	6.09	3559	NM_001259121	Mhc	protein-coding	0
MACS_peak_3311	1578	chr3L	24983195	24984772	+	529	100	138.59	8.02	7729	NM_001300709	ND-AGGG	protein-coding	0
MACS_peak_3882	1622	chr3R	10059950	10061571	+	1100	144	138.54	5.68	508	NM_141719	Npc2c	protein-coding	1
MACS_peak_1458	1012	chr2R	9477119	9478130	+	537	90	138.53	6.17	13396	NM_001299320	Camta	protein-coding	0
MACS_peak_3548	1362	chr3R	2812107	2813468	+	432	82	138.52	6.96	-67987	NR_125326	CR45220	ncRNA	0
MACS_peak_1298	1893	chr2R	6104706	6106598	+	539	244	138.5	6.27	-20027	NM_165460	Ars2	protein-coding	0
MACS_peak_3877	1017	chr3R	9934583	9935599	+	518	72	138.35	12.74	6174	NM_001038952	Glut4EF	protein-coding	0
MACS_peak_3019	890	chr3L	18009125	18010014	+	311	77	138.26	6.89	-6491	NR_003872	snoRNA:Me28S-A30	ncRNA	0
MACS_peak_2152	1784	chr2R	24186525	24188308	+	843	361	138.16	6.05	-223	NM_138050	ocm	protein-coding	1
MACS_peak_1725	1114	chr2R	15214913	15216026	+	497	119	138.05	7.24	217	NM_001299512	CG8093	protein-coding	1
MACS_peak_1288	839	chr2R	5750589	5751427	+	477	65	138.05	6.58	-3509	NM_001273784	l(2)09851	protein-coding	0
MACS_peak_4746	759	chr3R	29184161	29184919	+	479	58	137.77	11.31	10453	NM_001276131	CG14509	protein-coding	0
MACS_peak_2935	782	chr3L	16135776	16136557	+	536	58	137.68	9.79	1713	NM_140586	CG5157	protein-coding	0
MACS_peak_2656	1469	chr3L	9440736	9442204	+	965	150	137.64	7.37	797	NM_140055	Bet3	protein-coding	1
MACS_peak_2413	1126	chr3L	4382480	4383605	+	525	74	137.47	5.88	-1400	NM_139641	slow	protein-coding	0
MACS_peak_4044	986	chr3R	13808346	13809331	+	517	75	137.43	10.27	-4271	NM_001144580	tal-3A	protein-coding	0
MACS_peak_324	1018	chr2L	6725545	6726562	+	457	68	137.43	8.27	2150	NM_001273226	Liprin-alpha	protein-coding	0
MACS_peak_3999	852	chr3R	12610310	12611161	+	467	61	137.43	7.4	4465	NR_133385	CR46017	ncRNA	0
MACS_peak_2116	1311	chr2R	23582924	23584234	+	294	108	137.41	6.2	2489	NM_057832	apt	protein-coding	0
MACS_peak_1659	1043	chr2R	13799322	13800364	+	481	69	137.29	6.74	5066	NM_137057	Cpr50Cb	protein-coding	0
MACS_peak_4751	876	chr3R	29248075	29248950	+	463	62	137.28	10.22	392	NM_001300651	SP1029	protein-coding	1
MACS_peak_2633	989	chr3L	8926995	8927983	+	325	67	137.2	7.35	9324	NM_001274678	CG43783	protein-coding	0
MACS_peak_503	1852	chr2L	10296886	10298737	+	593	169	137.16	6.44	81	NR_124175	CR44968	ncRNA	1
MACS_peak_5093	949	chrX	5138930	5139878	+	448	72	136.93	9.78	7506	NM_131977	Rpn13R	protein-coding	0
MACS_peak_2161	718	chr2R	24391467	24392184	+	427	55	136.86	9.57	1048	NR_124729	CR44813	ncRNA	0
MACS_peak_2804	1834	chr3L	12602873	12604706	+	1429	115	136.78	5.97	-5842	NM_079322	caup	protein-coding	0
MACS_peak_2277	881	chr3L	1775789	1776669	+	520	88	136.73	7.39	596	NM_139402	CG12018	protein-coding	1
MACS_peak_1865	926	chr2R	17887249	17888174	+	474	64	136.66	11.09	2262	NM_057464	PPO1	protein-coding	0
MACS_peak_4055	1195	chr3R	14080759	14081953	+	789	75	136.62	6.09	-8161	NM_142074	Npc2b	protein-coding	0
MACS_peak_1687	1071	chr2R	14384105	14385175	+	388	70	136.6	6.53	-6056	NM_137117	CG10104	protein-coding	0
MACS_peak_3243	975	chr3L	23594112	23595086	+	575	66	136.4	7.4	38674	NM_001043162	AGO3	protein-coding	0
MACS_peak_2942	1317	chr3L	16287901	16289217	+	860	80	136.1	7.35	-137	NM_140606	CG13046	protein-coding	1
MACS_peak_937	953	chr2L	20290418	20291370	+	488	65	136.01	11.53	-3799	NM_144332	CG12617	protein-coding	0
MACS_peak_3856	836	chr3R	9465748	9466583	+	479	60	135.86	9.57	-5513	NM_169286	GstZ2	protein-coding	0
MACS_peak_4063	790	chr3R	14176874	14177663	+	299	58	135.85	10.66	14559	NM_142085	CG3199	protein-coding	0
MACS_peak_5120	1301	chrX	6070772	6072072	+	833	79	135.83	7.4	1575	NM_001144691	Tsp5D	protein-coding	0
MACS_peak_382	768	chr2L	7881031	7881798	+	358	58	135.77	8.24	-1862	NM_135316	spz3	protein-coding	0
MACS_peak_2963	985	chr3L	16691409	16692393	+	519	73	135.74	8.38	2633	NR_124961	CR45179	ncRNA	0
MACS_peak_4559	801	chr3R	25090713	25091513	+	437	73	135.74	6.67	-3899	NM_079772	fd96Cb	protein-coding	0
MACS_peak_5478	1510	chrX	17953246	17954755	+	250	86	135.69	5.87	13225	NM_001272737	Sh	protein-coding	0
MACS_peak_1204	998	chr2R	4172154	4173151	+	488	83	135.59	5.87	15475	NM_001273770	RNASEK	protein-coding	0
MACS_peak_2319	679	chr3L	2270012	2270690	+	372	53	135.57	9.35	1526	NM_167944	CG32302	protein-coding	0
MACS_peak_2351	1459	chr3L	3002300	3003758	+	1036	84	135.43	8.92	-387	NM_001274418	FMRFaR	protein-coding	1
MACS_peak_3308	956	chr3L	24939193	24940148	+	483	65	135.4	10.88	12540	NM_001170374	CG40472	protein-coding	0
MACS_peak_1854	956	chr2R	17638317	17639272	+	402	65	135.4	6.53	344	NM_137395	CG10936	protein-coding	1
MACS_peak_4307	980	chr3R	19768105	19769084	+	354	66	135.4	5.66	4631	NM_142571	CG6300	protein-coding	0
MACS_peak_744	1278	chr2L	15291241	15292518	+	243	78	135.39	8.05	360	NM_135905	CG15260	protein-coding	1
MACS_peak_425	820	chr2L	8504852	8505671	+	322	61	135.18	8.48	1584	NM_078790	Dh31	protein-coding	0
MACS_peak_681	1529	chr2L	13819775	13821303	+	390	97	135.16	7.28	-709	NM_001298981	b	protein-coding	1
MACS_peak_3597	1461	chr3R	3763905	3765365	+	288	85	135.12	6.53	14272	NM_001015402	CG41128	protein-coding	0
MACS_peak_3658	1674	chr3R	5347871	5349544	+	398	93	135.11	5.44	1303	NM_169047	mtd	protein-coding	0
MACS_peak_1653	863	chr2R	13622386	13623248	+	528	61	135.05	6.74	-227	NM_001299462	fas	protein-coding	1
MACS_peak_4207	1093	chr3R	17417353	17418445	+	484	81	135.02	7.88	120	NR_133410	CR46034	ncRNA	1
MACS_peak_1013	911	chr2L	22691777	22692687	+	493	63	134.86	8.48	59563	NR_073823	CR43927	ncRNA	0
MACS_peak_4892	983	chr4	681022	682004	+	534	66	134.8	8.92	920	NM_143677	CG11360	protein-coding	1
MACS_peak_5623	1056	chrX	22429563	22430618	+	364	69	134.8	6.09	-14137	NM_001298593	CG14621	protein-coding	0
MACS_peak_5490	772	chrX	18293484	18294255	+	415	57	134.76	7.83	1489	NR_123941	CR15061	ncRNA	0
MACS_peak_5172	1057	chrX	7753665	7754721	+	341	69	134.61	5.66	-10789	NM_132178	Ir7a	protein-coding	0
MACS_peak_5359	1034	chrX	14258811	14259844	+	595	68	134.32	7.61	-1896	NM_001298309	CG1461	protein-coding	0
MACS_peak_210	867	chr2L	4572086	4572952	+	358	61	134.2	8.27	5699	NM_134998	HP6	protein-coding	0
MACS_peak_5648	938	chrX	23210255	23211192	+	369	64	134.2	5.44	5465	NR_133544	5.8SrRNA:CR40454	rRNA	0
MACS_peak_5	1187	chr2L	232991	234177	+	616	146	134.16	6.28	1097	NM_134661	CG13693	protein-coding	0
MACS_peak_2565	742	chr3L	7486668	7487409	+	296	62	134.07	7.79	1071	NM_176295	mthl6	protein-coding	0
MACS_peak_4659	939	chr3R	27249278	27250216	+	470	64	134	6.53	1260	NM_143292	CG5987	protein-coding	0
MACS_peak_4060	708	chr3R	14137774	14138481	+	290	54	133.9	8.05	-6055	NM_142082	CG14356	protein-coding	0
MACS_peak_349	557	chr2L	7211608	7212164	+	270	47	133.71	9.35	-7622	NM_164741	CG4502	protein-coding	0
MACS_peak_81	658	chr2L	1694261	1694918	+	280	78	133.68	7.67	-10313	NM_057657	cpb	protein-coding	0
MACS_peak_3183	823	chr3L	21845766	21846588	+	331	60	133.63	9.14	1389	NM_001275268	mub	protein-coding	0
MACS_peak_5364	1038	chrX	14449016	14450053	+	700	68	133.56	6.96	30552	NM_132734	CG9411	protein-coding	0
MACS_peak_4472	1162	chr3R	23533052	23534213	+	438	73	133.55	5.66	1135	NM_142895	CG10170	protein-coding	0
MACS_peak_3516	1524	chr3R	2262563	2264086	+	453	87	133.53	8.7	-397316	NR_133318	CR46122	ncRNA	0
MACS_peak_607	1051	chr2L	12451138	12452188	+	525	70	133.48	7.36	1579	NM_135727	CG5418	protein-coding	0
MACS_peak_4487	1514	chr3R	23922452	23923965	+	964	102	133.46	10.74	-92	NM_170095	CG31141	protein-coding	1
MACS_peak_4077	1246	chr3R	14519991	14521236	+	452	78	133.45	6.1	-436	NM_142111	Cyp313a1	protein-coding	1
MACS_peak_4393	968	chr3R	21876462	21877429	+	537	83	133.44	11.42	-991	NM_176530	P5CDh2	protein-coding	1
MACS_peak_1592	942	chr2R	12300126	12301067	+	504	64	133.39	9.79	1644	NM_136911	CG8850	protein-coding	0
MACS_peak_1747	966	chr2R	15574988	15575953	+	287	65	133.39	5.87	-1479	NM_137206	CG8204	protein-coding	0
MACS_peak_4075	765	chr3R	14413733	14414497	+	495	69	133.36	9.54	-4478	NM_001170137	natalisin	protein-coding	0
MACS_peak_2443	991	chr3L	4998058	4999048	+	676	66	133.23	5.87	-1676	NM_168109	CG32232	protein-coding	0
MACS_peak_5716	943	chrY	1417913	1418855	+	494	64	133.19	5.87	-218190	NM_001015502	Ppr-Y	protein-coding	0
MACS_peak_671	823	chr2L	13640281	13641103	+	438	66	133.17	7.4	580	NM_001298973	ics	protein-coding	1
MACS_peak_2777	802	chr3L	12090696	12091497	+	521	58	133.16	6.09	2470	NM_140287	CG17154	protein-coding	0
MACS_peak_4080	1090	chr3R	14655612	14656701	+	546	92	133.13	7.14	-440	NM_142122	l(3)L1231	protein-coding	1
MACS_peak_1342	1266	chr2R	7232417	7233682	+	792	77	133.09	7.83	1864	NM_078923	Or43a	protein-coding	0
MACS_peak_2546	849	chr3L	7190847	7191695	+	321	60	133.04	8.7	-1340	NM_001144424	Dscam2	protein-coding	0
MACS_peak_2782	800	chr3L	12115694	12116493	+	303	67	133	9.59	-8	NM_140288	l(3)j2D3	protein-coding	1
MACS_peak_5170	1041	chrX	7741715	7742755	+	510	68	132.99	6.96	4874	NM_143746	Tom40	protein-coding	0
MACS_peak_1644	826	chr2R	13456492	13457317	+	368	59	132.97	8.48	6318	NM_001259368	cbs	protein-coding	0
MACS_peak_1303	624	chr2R	6287630	6288253	+	343	50	132.91	6.53	42429	NM_078903	Pld	protein-coding	0
MACS_peak_5444	651	chrX	16750030	16750680	+	301	53	132.89	7.59	1555	NM_132932	goe	protein-coding	0
MACS_peak_752	1555	chr2L	15417285	15418839	+	1081	88	132.87	6.53	299	NM_001299025	CG44869	protein-coding	1
MACS_peak_899	949	chr2L	19127134	19128082	+	520	70	132.82	10.97	348	NM_136103	l(2)37Cd	protein-coding	1
MACS_peak_4761	1274	chr3R	29593077	29594350	+	488	89	132.81	7.18	610	NM_170417	alph	protein-coding	1
MACS_peak_1242	945	chr2R	4945322	4946266	+	633	64	132.78	5.87	28275	NM_206022	Ir41a	protein-coding	0
MACS_peak_78	827	chr2L	1550218	1551044	+	514	59	132.76	6.31	-4498	NM_001272944	haf	protein-coding	0
MACS_peak_4235	758	chr3R	18268336	18269093	+	492	56	132.75	9.57	925	NM_142444	CG18599	protein-coding	1
MACS_peak_1660	1043	chr2R	13801724	13802766	+	306	68	132.61	5.66	-3549	NM_001259375	stj	protein-coding	0
MACS_peak_278	935	chr2L	5902622	5903556	+	463	64	132.56	10.1	1600	NM_001298718	CG9021	protein-coding	0
MACS_peak_1864	1357	chr2R	17883908	17885264	+	561	101	132.55	6.33	-2341	NM_166260	CG30110	protein-coding	0
MACS_peak_2265	703	chr3L	1513600	1514302	+	219	58	132.52	8.55	3320	NM_138269	cue	protein-coding	0
MACS_peak_2706	684	chr3L	10548075	10548758	+	452	58	132.52	8.5	10666	NM_176315	CG6527	protein-coding	0
MACS_peak_2571	755	chr3L	7569512	7570266	+	369	58	132.52	7.96	7279	NM_001144433	frac	protein-coding	0
MACS_peak_3012	782	chr3L	17815866	17816647	+	328	57	132.49	9.57	1665	NM_140755	Ir75a	protein-coding	0
MACS_peak_5407	1720	chrX	15543361	15545080	+	1269	94	132.4	8.92	-3513	NR_123920	CR44354	ncRNA	0
MACS_peak_3646	1009	chr3R	4784284	4785292	+	512	68	132.38	10.09	-66	NM_141238	CG17387	protein-coding	1
MACS_peak_4406	1929	chr3R	22366715	22368643	+	574	318	132.19	8.04	143	NM_170004	PyK	protein-coding	1
MACS_peak_4043	853	chr3R	13771836	13772688	+	451	60	132.19	7.4	346	NM_001275626	CG9297	protein-coding	1
MACS_peak_3943	627	chr3R	11326251	11326877	+	320	51	132.13	8.7	-1916	NM_001260116	pros	protein-coding	0
MACS_peak_3106	1724	chr3L	20189895	20191618	+	1268	95	132.1	7.07	2234	NM_168831	Ssk	protein-coding	0
MACS_peak_5699	650	chrX_DS484388v1_random	337	986	+	252	51	131.84	6.96	NA	NA			0
MACS_peak_785	855	chr2L	16335376	16336230	+	528	60	131.76	9.14	2082	NM_165153	CG31817	protein-coding	0
MACS_peak_614	1198	chr2L	12589281	12590478	+	276	74	131.65	8.05	2254	NM_001103683	nub	protein-coding	0
MACS_peak_1011	927	chr2L	22675933	22676859	+	551	63	131.58	7.18	75399	NR_073823	CR43927	ncRNA	0
MACS_peak_1412	1537	chr2R	8855517	8857053	+	1198	87	131.56	5.66	-4079	NM_057645	RyR	protein-coding	0
MACS_peak_1688	856	chr2R	14385358	14386213	+	310	61	131.55	6.74	-4911	NM_137117	CG10104	protein-coding	0
MACS_peak_3187	1406	chr3L	21966428	21967833	+	380	82	131.37	5.44	4729	NM_001144525	CS-2	protein-coding	0
MACS_peak_4343	719	chr3R	20457525	20458243	+	273	55	131.29	10.22	-8197	NM_001260277	Gfrl	protein-coding	0
MACS_peak_2756	1125	chr3L	11853531	11854655	+	690	71	131.19	6.09	-6290	NM_144176	CG12521	protein-coding	0
MACS_peak_3609	929	chr3R	4050838	4051766	+	415	64	131.18	7.18	-26637	NM_001300713	CG42402	protein-coding	0
MACS_peak_4423	1937	chr3R	22678756	22680692	+	1446	129	131.09	9.57	5737	NM_001260314	wake	protein-coding	0
MACS_peak_5698	610	chrX_DS484345v1_random	790	1399	+	224	49	130.93	9.14	NA	NA			0
MACS_peak_1804	860	chr2R	16633042	16633901	+	529	60	130.7	10.01	4504	NM_144343	Alk	protein-coding	0
MACS_peak_2975	767	chr3L	16932644	16933410	+	483	57	130.7	9.35	2509	NM_168699	CG11905	protein-coding	0
MACS_peak_4762	1205	chr3R	29598550	29599754	+	768	83	130.58	7.11	1710	NM_001104502	CG7568	protein-coding	0
MACS_peak_903	957	chr2L	19294342	19295298	+	628	64	130.39	5.87	5113	NM_136110	CG17564	protein-coding	0
MACS_peak_4524	1847	chr3R	24546977	24548823	+	1173	137	130.39	5.4	-1114	NM_170653	Esyt2	protein-coding	0
MACS_peak_466	656	chr2L	9621457	9622112	+	407	51	130.35	9.14	3501	NM_164865	CG31882	protein-coding	0
MACS_peak_2994	925	chr3L	17375849	17376773	+	453	64	130.34	9.67	3219	NM_168724	Cad74A	protein-coding	0
MACS_peak_5443	833	chrX	16741346	16742178	+	507	61	130.27	10.72	856	NM_001298422	CG32568	protein-coding	1
MACS_peak_4251	770	chr3R	18617244	18618013	+	318	84	130.22	6.17	-117	NM_142476	CG7695	protein-coding	1
MACS_peak_2075	839	chr2R	22876878	22877716	+	362	59	130.17	9.57	-2125	NR_124706	CR45469	ncRNA	0
MACS_peak_3811	839	chr3R	8592823	8593661	+	526	59	130.17	6.31	15037	NM_141549	5-HT2B	protein-coding	0
MACS_peak_2364	1041	chr3L	3332113	3333153	+	501	68	130.1	8.36	2345	NM_139552	CG14969	protein-coding	0
MACS_peak_3795	992	chr3R	8268590	8269581	+	525	82	130.04	9.15	811	NM_141520	CG9630	protein-coding	1
MACS_peak_5263	793	chrX	10985441	10986233	+	381	57	130.04	6.31	-18703	NM_132445	C901	protein-coding	0
MACS_peak_808	1471	chr2L	16881894	16883364	+	994	142	129.88	6.44	1417	NM_001299071	CG31743	protein-coding	0
MACS_peak_3369	912	chr3L	26270186	26271097	+	440	62	129.77	11.31	34931	NM_001110947	CG41284	protein-coding	0
MACS_peak_426	488	chr2L	8540986	8541473	+	290	43	129.77	8.27	-918	NM_001201802	Sema-1a	protein-coding	1
MACS_peak_1550	1009	chr2R	11619105	11620113	+	438	66	129.75	6.31	-586	NM_136843	Egm	protein-coding	1
MACS_peak_1930	640	chr2R	19338852	19339491	+	324	55	129.65	8.74	-2638	NM_001202047	CG9975	protein-coding	0
MACS_peak_2458	1523	chr3L	5296988	5298510	+	499	86	129.65	5.66	18702	NR_124791	CR45741	ncRNA	0
MACS_peak_4404	1038	chr3R	22320090	22321127	+	509	71	129.6	8.56	3486	NM_001260307	CG34377	protein-coding	0
MACS_peak_4386	637	chr3R	21681251	21681887	+	264	50	129.6	8.27	-9819	NM_080488	DNApol-alpha180	protein-coding	0
MACS_peak_4473	889	chr3R	23593826	23594714	+	417	61	129.6	7.61	-1501	NM_206546	CG33337	protein-coding	0
MACS_peak_5356	749	chrX	13934404	13935152	+	436	56	129.6	6.31	-1435	NM_001201660	mamo	protein-coding	0
MACS_peak_3913	1143	chr3R	10854013	10855155	+	564	120	129.56	8.13	83	NM_141769	CG4511	protein-coding	1
MACS_peak_1216	449	chr2R	4353597	4354045	+	226	41	129.35	8.27	-110887	NM_001042972	IntS3	protein-coding	0
MACS_peak_1671	1367	chr2R	14088581	14089947	+	924	80	129.24	7.83	-1061	NM_001144193	CG42287	protein-coding	0
MACS_peak_2344	1289	chr3L	2915097	2916385	+	310	77	129.24	7.18	913	NM_139497	CG9970	protein-coding	1
MACS_peak_613	820	chr2L	12582245	12583064	+	512	59	129.23	6.09	252	NR_124224	CR44595	ncRNA	1
MACS_peak_4489	963	chr3R	23948048	23949010	+	305	64	129.22	5.66	-105	NM_142940	CG12268	protein-coding	1
MACS_peak_2424	769	chr3L	4622906	4623674	+	462	58	129.2	9.38	2071	NM_168098	CG32246	protein-coding	0
MACS_peak_2696	1468	chr3L	10223530	10224997	+	1076	104	129.16	6.63	977	NM_140132	scramb1	protein-coding	1
MACS_peak_400	1475	chr2L	8119734	8121208	+	1026	135	129.11	8.33	3539	NM_001298810	mon2	protein-coding	0
MACS_peak_548	844	chr2L	11193421	11194264	+	493	59	129.11	7.83	9702	NM_001273447	Ca-beta	protein-coding	0
MACS_peak_4046	1037	chr3R	13847209	13848245	+	701	67	129.1	5.66	7727	NM_142063	CG14362	protein-coding	0
MACS_peak_4421	868	chr3R	22611860	22612727	+	503	60	129.03	8.27	1363	NM_142813	CG31156	protein-coding	0
MACS_peak_2515	892	chr3L	6349810	6350701	+	485	61	128.98	11.53	-21	NM_001169882	Sfp65A	protein-coding	1
MACS_peak_1893	892	chr2R	18569632	18570523	+	434	61	128.98	10.66	13240	NM_137499	GEFmeso	protein-coding	0
MACS_peak_1261	729	chr2R	5280443	5281171	+	248	54	128.96	9.79	-13256	NM_165424	d4	protein-coding	0
MACS_peak_2101	729	chr2R	23425495	23426223	+	358	55	128.96	7.18	130	NM_001103964	CG9815	protein-coding	1
MACS_peak_4722	684	chr3R	28730451	28731134	+	485	52	128.94	10.01	13990	NM_001260423	AstA-R2	protein-coding	0
MACS_peak_594	1528	chr2L	12291696	12293223	+	981	84	128.9	5.87	5236	NM_165005	aret	protein-coding	0
MACS_peak_3125	965	chr3L	20613499	20614463	+	443	64	128.82	7.83	6678	NM_001316439	knrl	protein-coding	0
MACS_peak_739	822	chr2L	15137045	15137866	+	361	59	128.8	9.35	7754	NR_073778	CR43854	ncRNA	0
MACS_peak_1974	822	chr2R	20578730	20579551	+	506	58	128.8	7.61	2992	NM_143792	qsm	protein-coding	0
MACS_peak_2301	917	chr3L	2071077	2071993	+	321	62	128.77	6.31	-16631	NR_048217	CR42860	ncRNA	0
MACS_peak_5553	1165	chrX	19963879	19965043	+	712	72	128.57	6.31	1285	NM_001258846	Nep3	protein-coding	0
MACS_peak_1254	2517	chr2R	5146695	5149211	+	1308	203	128.5	7.57	787	NM_136315	Atf6	protein-coding	1
MACS_peak_1452	754	chr2R	9389270	9390023	+	476	55	128.47	10.44	-179	NM_001273893	CG13954	protein-coding	1
MACS_peak_1108	1243	chr2R	2011359	2012601	+	346	75	128.32	5.66	250135	NM_001276228	CG17684	protein-coding	0
MACS_peak_3400	1532	chr3L	27104517	27106048	+	476	86	128.31	6.96	-13083	NR_125323	CR45177	ncRNA	0
MACS_peak_2347	1626	chr3L	2973970	2975595	+	1097	119	128.25	7.28	1421	NR_124766	CR44530	ncRNA	0
MACS_peak_557	755	chr2L	11495705	11496459	+	482	55	128.24	10.66	2866	NM_135659	CG6488	protein-coding	0
MACS_peak_4394	1426	chr3R	21982370	21983795	+	1012	82	128.24	5.66	10703	NM_143745	Eip93F	protein-coding	0
MACS_peak_2916	775	chr3L	15698368	15699142	+	409	62	128.19	7.51	1095	NM_140544	comm2	protein-coding	0
MACS_peak_262	877	chr2L	5463046	5463922	+	330	72	128.17	9.15	1845	NM_001273167	mid	protein-coding	0
MACS_peak_5568	759	chrX	20474530	20475288	+	289	78	128.03	7.24	6524	NM_167706	GstT3	protein-coding	0
MACS_peak_4146	1670	chr3R	16117512	16119181	+	459	89	127.91	6.31	2185	NM_001300426	Sb	protein-coding	0
MACS_peak_3166	1325	chr3L	21516431	21517755	+	298	83	127.85	6.14	-94	NM_141068	Cdk12	protein-coding	1
MACS_peak_2400	1069	chr3L	4052052	4053120	+	435	68	127.77	5.44	-4851	NM_001274464	Dpy-30L2	protein-coding	0
MACS_peak_2414	934	chr3L	4415898	4416831	+	390	70	127.67	9.44	1699	NM_139643	DOR	protein-coding	0
MACS_peak_4853	804	chr3R	31467197	31468000	+	507	57	127.64	10.44	-1505	NR_125304	CR45554	ncRNA	0
MACS_peak_4114	1045	chr3R	15430012	15431056	+	650	67	127.61	5.66	-3640	NM_001104335	CG6118	protein-coding	0
MACS_peak_2102	947	chr2R	23439187	23440133	+	408	64	127.6	6.96	1405	NM_079097	Or59a	protein-coding	0
MACS_peak_3696	972	chr3R	6059158	6060129	+	480	71	127.53	9.23	-2107	NM_141353	CG15580	protein-coding	0
MACS_peak_4758	972	chr3R	29512707	29513678	+	453	64	127.47	10.88	-2525	NM_001300655	ND-20L	protein-coding	0
MACS_peak_3661	686	chr3R	5428491	5429176	+	353	58	127.45	8.34	-1576	NM_141279	CG12147	protein-coding	0
MACS_peak_3002	780	chr3L	17504938	17505717	+	396	70	127.4	6.96	8585	NM_140733	U4-U6-60K	protein-coding	0
MACS_peak_326	997	chr2L	6744729	6745725	+	488	65	127.37	11.09	227	NR_003757	snoRNA:Me28S-G2743	ncRNA	1
MACS_peak_4066	782	chr3R	14223879	14224660	+	486	56	127.37	9.14	-114	NM_206487	Sp212	protein-coding	1
MACS_peak_1432	539	chr2R	9077564	9078102	+	304	54	127.37	7.65	-888	NM_206059	CG8083	protein-coding	1
MACS_peak_1889	997	chr2R	18497543	18498539	+	660	65	127.37	5.44	-15	NM_137494	CG30116	protein-coding	1
MACS_peak_4820	759	chr3R	30777975	30778733	+	254	55	127.35	10.01	-4904	NM_170523	zfh1	protein-coding	0
MACS_peak_2617	1478	chr3L	8406192	8407669	+	1109	100	127.24	7.63	1455	NM_139963	CG13667	protein-coding	0
MACS_peak_3126	853	chr3L	20616816	20617668	+	488	59	127.22	6.96	3417	NM_001316439	knrl	protein-coding	0
MACS_peak_2441	669	chr3L	4935545	4936213	+	387	52	127.18	8.7	-4741	NR_048230	CR43627	ncRNA	0
MACS_peak_1353	1069	chr2R	7522042	7523110	+	541	128	127.17	6.89	3140	NM_057955	Orc1	protein-coding	0
MACS_peak_5229	737	chrX	10005105	10005841	+	356	54	127.13	9.57	-3737	NM_001014730	CG33557	protein-coding	0
MACS_peak_977	965	chr2L	21611943	21612907	+	516	76	127.11	6.74	6349	NM_001038842	CG2201	protein-coding	0
MACS_peak_4657	692	chr3R	27204200	27204891	+	373	52	127.04	8.05	-10278	NM_001300629	Ser	protein-coding	0
MACS_peak_2194	902	chr2R	24933596	24934497	+	416	61	126.96	8.48	2289	NM_001259583	CG30427	protein-coding	0
MACS_peak_4664	1769	chr3R	27338075	27339843	+	583	115	126.64	5.55	-1663	NM_143303	CG42534	protein-coding	0
MACS_peak_4725	758	chr3R	28817870	28818627	+	350	63	126.58	8.14	1420	NM_143378	CG1523	protein-coding	0
MACS_peak_5685	499	chrX	23470684	23471182	+	184	43	126.57	8.92	67100	NR_133561	2SrRNA:CR45843	rRNA	0
MACS_peak_1039	694	chr2R	137464	138157	+	321	52	126.57	8.05	-294409	NM_001015335	CG45781	protein-coding	0
MACS_peak_2898	1625	chr3L	15176491	15178115	+	1306	87	126.56	5.87	-13137	NR_124945	CR44562	ncRNA	0
MACS_peak_1879	833	chr2R	18261701	18262533	+	504	58	126.46	8.48	5021	NR_124616	CR44421	ncRNA	0
MACS_peak_5025	1002	chrX	2523850	2524851	+	640	65	126.42	6.96	-6703	NM_001258566	trol	protein-coding	0
MACS_peak_4290	1385	chr3R	19571926	19573310	+	1055	80	126.4	6.96	3408	NM_001043262	Dys	protein-coding	0
MACS_peak_3102	1434	chr3L	20156828	20158261	+	529	92	126.04	6.93	-2446	NR_133281	CR45942	ncRNA	0
MACS_peak_2708	1231	chr3L	10626613	10627843	+	302	74	126.02	5.44	729	NM_001104106	CG34238	protein-coding	1
MACS_peak_2107	1548	chr2R	23490878	23492425	+	1006	86	125.95	8.92	-8000	NM_137956	CG13558	protein-coding	0
MACS_peak_3878	692	chr3R	9945618	9946309	+	363	59	125.91	7.01	17046	NM_001038952	Glut4EF	protein-coding	0
MACS_peak_98	1727	chr2L	2186071	2187797	+	576	116	125.71	6.66	1036	NR_073693	CR44066	ncRNA	0
MACS_peak_4362	1848	chr3R	21193411	21195258	+	467	185	125.61	5.96	-4847	NM_001043273	SNF4Agamma	protein-coding	0
MACS_peak_5203	1470	chrX	9097659	9099128	+	1052	83	125.58	6.53	5346	NM_001144708	CG7766	protein-coding	0
MACS_peak_2826	1522	chr3L	13065504	13067025	+	548	117	125.54	9.44	3218	NM_001104128	CG34429	protein-coding	0
MACS_peak_1643	702	chr2R	13436046	13436747	+	341	53	125.25	9.09	1159	NM_001144179	CG42321	protein-coding	0
MACS_peak_1063	764	chr2R	974164	974927	+	390	58	125.22	8.32	-23293	NM_001110872	CG40498	protein-coding	0
MACS_peak_4956	1278	chrX	805018	806295	+	995	100	125.19	7.31	-420	NM_130507	Sec22	protein-coding	1
MACS_peak_882	1042	chr2L	18723876	18724917	+	476	76	125.16	8.8	7023	NM_136060	CG10348	protein-coding	0
MACS_peak_5433	887	chrX	16395413	16396299	+	523	60	125.15	6.09	4158	NM_078645	mei-41	protein-coding	0
MACS_peak_442	746	chr2L	9069717	9070462	+	401	54	125.11	6.09	-943	NR_124154	CR44483	ncRNA	1
MACS_peak_5079	1613	chrX	4704719	4706331	+	503	110	125.09	7.57	216	NM_131954	CG7024	protein-coding	1
MACS_peak_735	960	chr2L	15100134	15101093	+	383	63	125.08	5.44	-8792	NM_135895	CG15269	protein-coding	0
MACS_peak_4515	809	chr3R	24337260	24338068	+	318	65	125.05	8.02	742	NM_142990	CG6432	protein-coding	1
MACS_peak_5032	968	chrX	2698111	2699078	+	630	82	125.03	6.84	-107	NM_001297903	CG2662	protein-coding	1
MACS_peak_5426	851	chrX	16072930	16073780	+	513	76	124.97	7.61	-73	NM_001298387	Nipsnap	protein-coding	1
MACS_peak_947	888	chr2L	20573138	20574025	+	535	60	124.94	9.14	11283	NR_048023	mir-4973	ncRNA	0
MACS_peak_3885	937	chr3R	10068612	10069548	+	480	62	124.81	6.96	1175	NM_001031998	CG33784	protein-coding	0
MACS_peak_2150	955	chr2R	24166184	24167138	+	526	76	124.8	7.57	-513	NM_001299901	CG3328	protein-coding	1
MACS_peak_2986	679	chr3L	17161673	17162351	+	282	51	124.8	6.09	-4851	NR_048288	CR43433	ncRNA	0
MACS_peak_4869	1501	chr3R	31733361	31734861	+	1206	87	124.78	5.98	2852	NM_143626	CstF-50	protein-coding	0
MACS_peak_4305	865	chr3R	19759679	19760543	+	449	60	124.75	6.96	13114	NM_142571	CG6300	protein-coding	0
MACS_peak_1868	962	chr2R	17975912	17976873	+	198	63	124.7	6.09	-19822	NM_057341	PpY-55A	protein-coding	0
MACS_peak_692	1239	chr2L	14118978	14120216	+	848	74	124.69	5.66	-8858	NM_165083	CG31769	protein-coding	0
MACS_peak_2836	983	chr3L	13303271	13304253	+	720	65	124.62	5.71	391	NR_124930	CR44555	ncRNA	1
MACS_peak_4844	1006	chr3R	31266299	31267304	+	512	65	124.52	10.81	1071	NM_143603	ppk24	protein-coding	0
MACS_peak_1869	1665	chr2R	17995342	17997006	+	1084	109	124.52	8.22	-9221	NR_124608	CR44419	ncRNA	0
MACS_peak_281	1292	chr2L	5916989	5918280	+	907	76	124.52	6.31	6019	NM_135126	CG9016	protein-coding	0
MACS_peak_1591	772	chr2R	12294965	12295736	+	268	55	124.48	8.48	2455	NR_124524	CR45271	ncRNA	0
MACS_peak_2875	772	chr3L	14381427	14382198	+	269	56	124.48	8.27	-101	NM_001259825	CG43120	protein-coding	1
MACS_peak_3182	819	chr3L	21841590	21842408	+	301	57	124.45	9.57	387	NM_141112	CG14563	protein-coding	1
MACS_peak_3810	843	chr3R	8510221	8511063	+	412	58	124.38	7.61	716	NM_079555	Or85b	protein-coding	1
MACS_peak_972	1013	chr2L	21413656	21414668	+	550	65	124.36	9.79	-2791	NM_001032178	His1:CG33843	protein-coding	0
MACS_peak_4113	1043	chr3R	15422899	15423941	+	546	102	124.36	6.8	-2710	NR_133403	CR45911	ncRNA	0
MACS_peak_3489	867	chr3R	1846274	1847140	+	405	59	124.35	10.01	19301	NR_133318	CR46122	ncRNA	0
MACS_peak_2972	891	chr3L	16842428	16843318	+	499	61	124.34	10.22	579	NM_079396	TSG101	protein-coding	1
MACS_peak_2646	1088	chr3L	9153624	9154711	+	623	68	124.34	5.44	9574	NR_048242	mir-4940	ncRNA	0
MACS_peak_2233	650	chr3L	852915	853564	+	367	60	124.32	8.25	1893	NM_138221	CG13890	protein-coding	0
MACS_peak_2159	773	chr2R	24350526	24351298	+	458	56	124.26	10.88	477	NM_001299909	CG44812	protein-coding	1
MACS_peak_79	940	chr2L	1565869	1566808	+	474	62	124.23	10.44	11209	NM_001272946	haf	protein-coding	0
MACS_peak_395	727	chr2L	8071824	8072550	+	418	53	124.22	8.92	-563	NM_057638	poe	protein-coding	1
MACS_peak_2123	1039	chr2R	23764245	23765283	+	505	66	124.15	9.79	12010	NM_137982	CG5532	protein-coding	0
MACS_peak_5473	965	chrX	17815903	17816867	+	518	63	124.12	11.31	3300	NM_133015	CG12986	protein-coding	0
MACS_peak_2671	1242	chr3L	9669575	9670816	+	515	99	124.07	7.42	5296	NM_001274708	fry	protein-coding	0
MACS_peak_587	1507	chr2L	12257384	12258890	+	1063	84	124.06	7.18	-12795	NM_165004	aret	protein-coding	0
MACS_peak_5543	869	chrX	19675008	19675876	+	440	60	123.94	8.92	449	NM_001258832	et	protein-coding	1
MACS_peak_1131	1142	chr2R	2515729	2516870	+	327	70	123.75	7.18	35983	NR_047702	mir-2279	ncRNA	0
MACS_peak_1490	1700	chr2R	10226856	10228555	+	485	91	123.73	7.83	252	NM_001259307	Hr46	protein-coding	1
MACS_peak_5545	1791	chrX	19749227	19751017	+	521	192	123.61	5.71	-648	NM_134510	Pmp70	protein-coding	1
MACS_peak_3255	1042	chr3L	23847391	23848432	+	450	66	123.6	6.31	35231	NR_073975	CR43941	ncRNA	0
MACS_peak_5497	549	chrX	18591995	18592543	+	282	68	123.57	6.34	-5050	NR_047833	CR43492	ncRNA	0
MACS_peak_3681	936	chr3R	5827924	5828859	+	446	64	123.51	8.61	-1671	NM_141340	glob3	protein-coding	0
MACS_peak_5094	862	chrX	5179625	5180486	+	517	61	123.41	7.95	2314	NM_131979	CG5062	protein-coding	0
MACS_peak_1884	2365	chr2R	18426197	18428561	+	537	137	123.4	6.57	958	NM_137488	CG12263	protein-coding	1
MACS_peak_4970	731	chrX	1192783	1193513	+	490	53	123.32	9.57	1743	NM_130535	CG11380	protein-coding	0
MACS_peak_432	864	chr2L	8717028	8717891	+	354	114	123.31	7.49	-2876	NM_001298830	raw	protein-coding	0
MACS_peak_555	755	chr2L	11441991	11442745	+	282	54	123.12	6.31	3246	NM_001298914	salm	protein-coding	0
MACS_peak_331	995	chr2L	6951603	6952597	+	526	64	123.11	9.79	1679	NM_057920	SA	protein-coding	0
MACS_peak_4196	1070	chr3R	17157053	17158122	+	531	67	123.07	6.74	5726	NM_001275732	CG5292	protein-coding	0
MACS_peak_2420	1275	chr3L	4524712	4525986	+	288	75	123.06	6.31	6796	NM_079204	Tie	protein-coding	0
MACS_peak_2372	1447	chr3L	3458304	3459750	+	1019	95	122.83	6.75	1576	NM_001259672	eIF5B	protein-coding	0
MACS_peak_138	992	chr2L	2983463	2984454	+	520	87	122.82	9.19	3524	NM_001258922	Chd1	protein-coding	0
MACS_peak_173	923	chr2L	3670866	3671788	+	435	61	122.81	9.79	-746	NM_001169391	Sfp24Bc	protein-coding	1
MACS_peak_2678	780	chr3L	9827189	9827968	+	348	55	122.75	9.14	-1844	NM_001274734	CG43897	protein-coding	0
MACS_peak_5537	780	chrX	19559362	19560141	+	320	55	122.75	6.96	729	NR_047852	mir-977	ncRNA	1
MACS_peak_3634	776	chr3R	4472031	4472806	+	472	64	122.71	9.31	-815	NM_141217	CG31523	protein-coding	1
MACS_peak_2415	900	chr3L	4481728	4482627	+	466	60	122.56	6.96	-632	NM_139653	CG11350	protein-coding	1
MACS_peak_832	1150	chr2L	17474814	17475963	+	573	110	122.48	7.01	1898	NM_135998	Sgt	protein-coding	0
MACS_peak_4136	1252	chr3R	15969151	15970402	+	372	91	122.43	6.21	3137	NM_079649	mor	protein-coding	0
MACS_peak_938	1081	chr2L	20301856	20302936	+	502	70	122.42	7.57	-5097	NR_048016	CR43414	ncRNA	0
MACS_peak_270	999	chr2L	5802787	5803785	+	499	64	122.37	8.05	1066	NM_135116	CG7239	protein-coding	0
MACS_peak_3141	1049	chr3L	20965746	20966794	+	517	66	122.34	10.22	492	NM_001144518	CG12983	protein-coding	1
MACS_peak_1669	959	chr2R	14073034	14073992	+	578	69	122.34	5.56	-16812	NM_001144193	CG42287	protein-coding	0
MACS_peak_5621	667	chrX	22413674	22414340	+	199	50	122.33	9.14	-30220	NM_001298593	CG14621	protein-coding	0
MACS_peak_1056	877	chr2R	735563	736439	+	431	59	122.33	8.7	72870	NM_001042944	CG17715	protein-coding	0
MACS_peak_5113	1306	chrX	5912731	5914036	+	798	76	122.28	7.61	-1002	NR_073633	CR44108	ncRNA	0
MACS_peak_2092	834	chr2R	23185027	23185860	+	476	74	122.26	7.52	1035	NM_137924	CG13539	protein-coding	0
MACS_peak_565	713	chr2L	11632011	11632723	+	363	52	122.2	8.05	16472	NM_135667	CG6614	protein-coding	0
MACS_peak_1756	854	chr2R	15766937	15767790	+	471	59	122.13	9.79	8699	NM_001316422	Zasp52	protein-coding	0
MACS_peak_1065	1545	chr2R	995638	997182	+	1057	110	122.09	6.98	-45158	NM_001110872	CG40498	protein-coding	0
MACS_peak_3163	1442	chr3L	21501616	21503057	+	468	86	122.04	6.97	915	NM_141064	Est-Q	protein-coding	1
MACS_peak_5096	1001	chrX	5280612	5281612	+	465	64	122	7.61	-14954	NM_001201616	CG42749	protein-coding	0
MACS_peak_5662	413	chrX	23361069	23361481	+	189	38	121.96	8.05	-43866	NM_001144069	SteXh:CG42398	protein-coding	0
MACS_peak_1971	879	chr2R	20550009	20550887	+	488	59	121.93	10.01	-331	NM_001144249	Cpr57A	protein-coding	1
MACS_peak_93	802	chr2L	2044829	2045630	+	314	63	121.79	7.5	152	NR_124025	CR45298	ncRNA	1
MACS_peak_4352	904	chr3R	20671241	20672144	+	471	61	121.77	10.01	2121	NM_142648	Cpr92F	protein-coding	0
MACS_peak_1057	904	chr2R	737032	737935	+	510	61	121.77	9.79	71388	NM_001042944	CG17715	protein-coding	0
MACS_peak_4349	1486	chr3R	20561720	20563205	+	378	189	121.75	5.85	1315	NM_001300502	CG5191	protein-coding	0
MACS_peak_4978	1071	chrX	1368600	1369670	+	764	67	121.73	5.62	-114	NM_130551	CG14770	protein-coding	1
MACS_peak_3077	1398	chr3L	19611961	19613358	+	968	84	121.65	6.39	204	NM_140877	CG9376	protein-coding	1
MACS_peak_4625	1165	chr3R	26490852	26492016	+	641	84	121.62	5.49	18666	NR_133460	CR46083	ncRNA	0
MACS_peak_1203	612	chr2R	4079247	4079858	+	272	57	121.41	7.66	-51422	NM_001042964	CG17683	protein-coding	0
MACS_peak_4221	955	chr3R	17785229	17786183	+	572	62	121.36	6.74	-2381	NM_001300454	CG43102	protein-coding	0
MACS_peak_4402	1129	chr3R	22292144	22293272	+	508	128	121.31	5.37	-171	NR_048461	mir-1010	ncRNA	1
MACS_peak_3252	1788	chr3L	23784234	23786021	+	568	141	121.29	9.76	896	NM_001275309	CG43968	protein-coding	1
MACS_peak_872	931	chr2L	18470449	18471379	+	473	62	121.26	10.22	-520	NR_047996	mir-100	ncRNA	1
MACS_peak_1305	787	chr2R	6300350	6301136	+	454	55	121.26	8.27	55231	NM_078903	Pld	protein-coding	0
MACS_peak_2631	1448	chr3L	8835682	8837129	+	1083	105	121.18	7.3	-57	NM_168297	CG32026	protein-coding	1
MACS_peak_3373	1446	chr3L	26308871	26310316	+	1004	81	121.17	5.87	-4021	NM_001110947	CG41284	protein-coding	0
MACS_peak_289	1505	chr2L	6065590	6067094	+	1039	116	121.09	7.12	255	NM_164680	CG9147	protein-coding	1
MACS_peak_4399	718	chr3R	22112299	22113016	+	393	52	121.08	7.61	-770	NM_169993	Ir94a	protein-coding	1
MACS_peak_921	957	chr2L	19784286	19785242	+	483	62	120.98	9.14	7118	NM_001169547	CdGAPr	protein-coding	0
MACS_peak_5470	941	chrX	17597873	17598813	+	474	67	120.95	9.84	-1265	NM_001298447	X11L	protein-coding	0
MACS_peak_1596	884	chr2R	12365421	12366304	+	445	59	120.94	9.14	-1491	NM_176155	CG33012	protein-coding	0
MACS_peak_1240	884	chr2R	4893699	4894582	+	327	60	120.94	6.09	13545	NM_001299209	CG44102	protein-coding	0
MACS_peak_4389	673	chr3R	21726636	21727308	+	300	51	120.92	8.48	6005	NR_074042	CR44096	ncRNA	0
MACS_peak_5717	1071	chrY	1424008	1425078	+	507	74	120.91	6.27	-212031	NM_001015502	Ppr-Y	protein-coding	0
MACS_peak_2028	994	chr2R	22064100	22065093	+	586	66	120.87	6.75	-2287	NM_001299774	CG44249	protein-coding	0
MACS_peak_4553	1187	chr3R	24962137	24963323	+	870	71	120.48	6.96	15098	NM_143059	CG13646	protein-coding	0
MACS_peak_404	754	chr2L	8169961	8170714	+	333	58	120.44	7.23	7264	NM_001273298	Piezo	protein-coding	0
MACS_peak_2417	857	chr3L	4506172	4507028	+	435	65	120.38	7.2	1833	NM_001169877	NT1	protein-coding	0
MACS_peak_3872	1999	chr3R	9798161	9800159	+	362	171	120.37	7.36	1866	NM_141695	CG9467	protein-coding	0
MACS_peak_4297	863	chr3R	19653795	19654657	+	378	58	120.32	9.57	2239	NM_142567	CG6184	protein-coding	0
MACS_peak_5245	1034	chrX	10368756	10369789	+	660	70	120.32	5.81	1220	NM_132394	CG17841	protein-coding	0
MACS_peak_3332	1372	chr3L	25285794	25287165	+	906	78	120.24	7.18	165730	NM_001170381	UQCR-11	protein-coding	0
MACS_peak_3537	631	chr3R	2521957	2522587	+	442	48	120.21	9.14	222528	NR_125325	CR45220	ncRNA	0
MACS_peak_2251	1006	chr3L	1273548	1274553	+	492	72	120.2	9.91	-1906	NM_167865	CG32333	protein-coding	0
MACS_peak_4332	722	chr3R	20179958	20180679	+	525	52	120.19	5.66	10883	NM_142610	CG5023	protein-coding	0
MACS_peak_3302	962	chr3L	24842781	24843742	+	524	62	120.05	8.27	-83869	NM_001170374	CG40472	protein-coding	0
MACS_peak_5219	913	chrX	9661030	9661942	+	497	60	120.03	7.18	1272	NM_132349	CG3106	protein-coding	0
MACS_peak_2318	1010	chr3L	2267258	2268267	+	339	71	119.92	6.09	-96	NM_167943	obst-I	protein-coding	1
MACS_peak_675	884	chr2L	13763717	13764600	+	335	60	119.88	5.4	-6937	NM_135825	TM9SF4	protein-coding	0
MACS_peak_974	538	chr2L	21554255	21554792	+	276	48	119.87	6.66	16295	NM_001032185	His2A:CG33847	protein-coding	0
MACS_peak_5468	1132	chrX	17518097	17519228	+	734	74	119.82	5.43	-11573	NM_001298444	CG43658	protein-coding	0
MACS_peak_248	1863	chr2L	5221014	5222876	+	529	109	119.81	8.35	3691	NM_135071	TpnC25D	protein-coding	0
MACS_peak_2695	777	chr3L	10219090	10219866	+	314	66	119.74	8.74	686	NM_168402	CG32055	protein-coding	1
MACS_peak_5418	1014	chrX	15878209	15879222	+	477	64	119.62	9.14	8532	NM_001298375	CG16952	protein-coding	0
MACS_peak_7	737	chr2L	256127	256863	+	267	53	119.61	9.86	-1745	NM_001272880	CG3645	protein-coding	0
MACS_peak_828	719	chr2L	17361211	17361929	+	365	59	119.61	6.67	531	NR_124329	CR44346	ncRNA	1
MACS_peak_5507	761	chrX	18769382	18770142	+	466	59	119.54	9.47	4265	NM_001103553	CCKLR-17D3	protein-coding	0
MACS_peak_240	795	chr2L	5130617	5131411	+	560	59	119.54	8.15	-15372	NM_001169414	Msp300	protein-coding	0
MACS_peak_2528	885	chr3L	6743614	6744498	+	325	63	119.52	8.36	-892	NM_168179	dikar	protein-coding	1
MACS_peak_867	772	chr2L	18393694	18394465	+	280	54	119.46	10.01	-6383	NR_124364	CR44486	ncRNA	0
MACS_peak_2609	1422	chr3L	8302038	8303459	+	1061	105	119.38	6.54	1311	NM_139946	CG7194	protein-coding	0
MACS_peak_5207	868	chrX	9267281	9268148	+	436	58	119.33	10.22	-16	NM_001201640	Erk7	protein-coding	1
MACS_peak_4155	896	chr3R	16269217	16270112	+	486	78	119.33	6.22	2652	NM_142272	Mst89B	protein-coding	0
MACS_peak_1168	820	chr2R	3166318	3167137	+	337	56	119.32	10.44	100228	NM_001170367	dpr21	protein-coding	0
MACS_peak_2542	703	chr3L	7112527	7113229	+	333	51	119.29	7.4	12655	NM_079227	msl-3	protein-coding	0
MACS_peak_3743	886	chr3R	7043441	7044326	+	595	60	119.28	6.52	6005	NR_125092	CR44933	ncRNA	0
MACS_peak_1430	750	chr2R	9037533	9038282	+	334	54	119.15	7.61	4235	NM_136598	Ance-4	protein-coding	0
MACS_peak_1504	704	chr2R	10471441	10472144	+	367	67	119.15	7.57	3176	NM_165776	CG11777	protein-coding	0
MACS_peak_2190	963	chr2R	24899635	24900597	+	476	74	119.14	9.87	618	NM_001259582	Tpc2	protein-coding	1
MACS_peak_5396	821	chrX	15188321	15189141	+	529	56	119.12	8.7	13290	NM_001103515	CG43737	protein-coding	0
MACS_peak_3749	992	chr3R	7234966	7235957	+	580	63	119.09	7.18	-6299	NM_141452	CG14607	protein-coding	0
MACS_peak_908	943	chr2L	19496404	19497346	+	400	61	118.98	8.27	-1293	NM_078878	Top3alpha	protein-coding	0
MACS_peak_2470	938	chr3L	5526301	5527238	+	424	61	118.84	8.65	2572	NM_139711	Lkr	protein-coding	0
MACS_peak_2129	895	chr2R	23799648	23800542	+	552	59	118.79	7.18	-1447	NM_166624	CG30177	protein-coding	0
MACS_peak_1120	1355	chr2R	2205464	2206818	+	1064	77	118.78	6.53	55974	NM_001276228	CG17684	protein-coding	0
MACS_peak_5386	485	chrX	14985750	14986234	+	267	41	118.76	8.05	30515	NM_001272628	eag	protein-coding	0
MACS_peak_5540	1035	chrX	19622224	19623258	+	512	73	118.75	9.19	333	NM_001272787	NAA20	protein-coding	1
MACS_peak_917	1526	chr2L	19746045	19747570	+	417	84	118.72	7.74	10097	NM_136154	CG10631	protein-coding	0
MACS_peak_247	1409	chr2L	5212089	5213497	+	943	79	118.69	6.09	1367	NM_001298687	CG7742	protein-coding	0
MACS_peak_926	762	chr2L	19881923	19882684	+	362	67	118.65	7.26	10247	NM_206009	CG10481	protein-coding	0
MACS_peak_366	775	chr2L	7609953	7610727	+	503	68	118.59	7.22	1951	NM_135286	CG6739	protein-coding	0
MACS_peak_3556	824	chr3R	2971204	2972027	+	393	56	118.51	6.09	-226815	NR_125326	CR45220	ncRNA	0
MACS_peak_3699	1133	chr3R	6108717	6109849	+	482	79	118.5	6.12	1149	NM_141355	Obp83cd	protein-coding	0
MACS_peak_3677	1223	chr3R	5793778	5795000	+	632	219	118.47	6.82	-72	NM_141333	CG2046	protein-coding	1
MACS_peak_3884	730	chr3R	10066760	10067489	+	360	53	118.43	6.96	354	NM_001031997	CG33783	protein-coding	1
MACS_peak_4263	958	chr3R	18907279	18908236	+	427	66	118.4	7.59	1148	NM_001275788	EndoA	protein-coding	0
MACS_peak_5376	1038	chrX	14690569	14691606	+	521	97	118.27	5.67	-11271	NM_001258741	CG43088	protein-coding	0
MACS_peak_3636	820	chr3R	4523788	4524607	+	469	81	118.22	7.79	-9051	NM_169010	CG31526	protein-coding	0
MACS_peak_1415	1122	chr2R	8899791	8900912	+	587	84	118.15	7.41	110	NM_136572	CG13751	protein-coding	1
MACS_peak_509	850	chr2L	10459378	10460227	+	336	57	118.11	10.22	2144	NM_164929	LManII	protein-coding	0
MACS_peak_4674	1003	chr3R	27550999	27552001	+	513	67	118.09	8.14	5448	NM_170335	Gr98d	protein-coding	0
MACS_peak_848	899	chr2L	17928401	17929299	+	437	59	118.02	10.66	-9719	NR_047991	CR43274	ncRNA	0
MACS_peak_2052	1202	chr2R	22463817	22465018	+	193	71	118.02	6.53	9676	NM_001169783	CG10384	protein-coding	0
MACS_peak_3967	899	chr3R	11919696	11920594	+	557	59	118.02	5.87	-11117	NM_141873	CG14731	protein-coding	0
MACS_peak_243	921	chr2L	5189734	5190654	+	471	61	117.93	10.35	2416	NR_003754	snoRNA:Psi28S-2263	ncRNA	0
MACS_peak_3637	841	chr3R	4531722	4532562	+	335	61	117.93	8.48	-1106	NM_169010	CG31526	protein-coding	0
MACS_peak_1827	761	chr2R	17056936	17057696	+	387	61	117.93	6.98	-481	NM_079042	tef	protein-coding	1
MACS_peak_3254	803	chr3L	23842987	23843789	+	353	55	117.92	8.92	39754	NR_073975	CR43941	ncRNA	0
MACS_peak_3562	803	chr3R	3081799	3082601	+	496	55	117.92	6.74	181382	NM_001316564	Pzl	protein-coding	0
MACS_peak_279	535	chr2L	5906429	5906963	+	207	47	117.91	7.72	-446	NR_073728	CR43808	ncRNA	1
MACS_peak_132	1024	chr2L	2825155	2826178	+	554	64	117.83	8.48	-160	NM_134872	CG3123	protein-coding	1
MACS_peak_5693	780	chrX_DS484084v1_random	1271	2050	+	360	54	117.77	7.18	NA	NA			0
MACS_peak_4581	1309	chr3R	25548703	25550011	+	324	75	117.7	6.96	4978	NR_133450	CR46100	ncRNA	0
MACS_peak_994	1025	chr2L	22215888	22216912	+	525	64	117.65	9.14	-2024	NM_136296	Ir40a	protein-coding	0
MACS_peak_593	772	chr2L	12288203	12288974	+	452	55	117.53	9.8	1365	NM_165005	aret	protein-coding	0
MACS_peak_3987	1103	chr3R	12360626	12361728	+	642	77	117.51	6.86	1169	NM_141922	CG4115	protein-coding	0
MACS_peak_4792	1100	chr3R	30039129	30040228	+	559	78	117.33	7.74	-41	NM_079840	Sry-beta	protein-coding	1
MACS_peak_192	1627	chr2L	4190739	4192365	+	1183	97	117.29	6.27	3429	NM_144384	lectin-24Db	protein-coding	0
MACS_peak_4933	533	chrUn_DS484180v1	34	566	+	179	43	117.27	8.27	NA	NA			0
MACS_peak_2870	1312	chr3L	14098859	14100170	+	998	75	117.23	5.44	-1461	NM_001274897	Fbp1	protein-coding	0
MACS_peak_28	599	chr2L	625702	626300	+	314	46	117.18	8.92	349	NM_134696	CG2839	protein-coding	1
MACS_peak_5360	879	chrX	14267844	14268722	+	406	58	117.17	9.14	1916	NM_167401	na	protein-coding	0
MACS_peak_568	772	chr2L	11691396	11692167	+	418	71	117.15	5.42	-3023	NM_135670	CG4988	protein-coding	0
MACS_peak_1112	978	chr2R	2080623	2081600	+	452	62	117.09	9.79	181004	NM_001276228	CG17684	protein-coding	0
MACS_peak_5369	978	chrX	14597961	14598938	+	658	62	117.09	5.44	4131	NM_001298313	CG9413	protein-coding	0
MACS_peak_540	1421	chr2L	11071632	11073052	+	370	79	116.92	6.74	-876	NR_133079	CR46264	ncRNA	1
MACS_peak_2054	1080	chr2R	22497797	22498876	+	738	66	116.89	5.44	6139	NM_137833	CG4610	protein-coding	0
MACS_peak_3789	949	chr3R	8078946	8079894	+	409	62	116.78	8	3789	NR_003889	snoRNA:Me18S-G423	ncRNA	0
MACS_peak_3299	1558	chr3L	24706161	24707718	+	1084	84	116.77	6.96	-17223	NM_001015473	scro	protein-coding	0
MACS_peak_5085	854	chrX	5032036	5032889	+	365	72	116.74	6.01	-15811	NM_167026	ovo	protein-coding	0
MACS_peak_2295	785	chr3L	1947190	1947974	+	380	54	116.73	8.05	17	NM_139423	Cnb	protein-coding	1
MACS_peak_3898	1405	chr3R	10552154	10553558	+	884	97	116.68	7.15	-39723	NR_048368	mir-4944	ncRNA	0
MACS_peak_5365	906	chrX	14461273	14462178	+	572	59	116.68	5.87	18361	NM_132734	CG9411	protein-coding	0
MACS_peak_1191	579	chr2R	3713220	3713798	+	245	45	116.66	9.14	66163	NM_001110912	RYa	protein-coding	0
MACS_peak_1078	762	chr2R	1375083	1375844	+	490	53	116.59	8.92	-3995	NR_074072	CR44043	ncRNA	0
MACS_peak_5101	821	chrX	5399963	5400783	+	513	56	116.57	6.21	10476	NM_131991	NAAT1	protein-coding	0
MACS_peak_1093	1006	chr2R	1688422	1689427	+	494	64	116.56	8.27	39308	NM_001110550	CG41520	protein-coding	0
MACS_peak_768	858	chr2L	15844144	15845001	+	352	57	116.53	8.48	-2382	NR_073785	CR43763	ncRNA	0
MACS_peak_5627	1212	chrX	22618250	22619461	+	751	71	116.4	5.66	13855	NM_167788	Cda4	protein-coding	0
MACS_peak_2274	859	chr3L	1715740	1716598	+	299	57	116.33	8.05	6984	NM_139394	CG18171	protein-coding	0
MACS_peak_4683	1109	chr3R	27786542	27787650	+	405	67	116.31	5.44	43916	NM_001300641	Ets98B	protein-coding	0
MACS_peak_2803	625	chr3L	12600951	12601575	+	261	47	116.3	7.4	-8368	NM_079322	caup	protein-coding	0
MACS_peak_1818	740	chr2R	16886135	16886874	+	371	52	116.27	8.48	5791	NM_137322	CG6472	protein-coding	0
MACS_peak_3253	1033	chr3L	23796878	23797910	+	559	64	116.24	5.44	13163	NM_001275309	CG43968	protein-coding	0
MACS_peak_155	1008	chr2L	3320085	3321092	+	505	63	116.2	10.88	343	NM_134920	CG8837	protein-coding	1
MACS_peak_510	1266	chr2L	10464380	10465645	+	802	73	116.17	6.31	7354	NM_164929	LManII	protein-coding	0
MACS_peak_3031	671	chr3L	18469671	18470341	+	291	49	116.16	7.61	-388	NM_168765	Met75Ca	protein-coding	1
MACS_peak_5406	875	chrX	15480243	15481117	+	333	65	116.13	7.73	-1694	NM_001272645	CG6340	protein-coding	0
MACS_peak_685	812	chr2L	13929247	13930058	+	391	55	116.09	10.22	1710	NM_001201872	CG42711	protein-coding	0
MACS_peak_513	885	chr2L	10508039	10508923	+	303	58	116.01	6.09	1360	NM_135572	CG6094	protein-coding	0
MACS_peak_1547	919	chr2R	11539634	11540552	+	521	70	115.94	7.23	-11883	NM_165841	en	protein-coding	0
MACS_peak_5357	861	chrX	14073528	14074388	+	276	57	115.94	6.09	-12141	NM_206709	Ste:CG33236	protein-coding	0
MACS_peak_3897	976	chr3R	10548986	10549961	+	654	64	115.91	6.15	-36340	NR_048368	mir-4944	ncRNA	0
MACS_peak_3246	935	chr3L	23649398	23650332	+	461	60	115.86	6.96	41803	NR_125056	CR45174	ncRNA	0
MACS_peak_3388	1268	chr3L	26723746	26725013	+	777	73	115.85	8.05	-353023	NM_001170386	CG42598	protein-coding	0
MACS_peak_5680	960	chrX	23435911	23436870	+	409	61	115.83	6.09	101643	NR_133561	2SrRNA:CR45843	rRNA	0
MACS_peak_4143	939	chr3R	16049242	16050180	+	408	146	115.81	6.97	41	NM_142263	CG5013	protein-coding	1
MACS_peak_237	1131	chr2L	5096010	5097140	+	543	193	115.75	7.57	204	NM_001273158	CG4230	protein-coding	1
MACS_peak_2480	1538	chr3L	5619925	5621462	+	1167	83	115.74	5.66	-10290	NM_001274513	Blimp-1	protein-coding	0
MACS_peak_3510	1036	chr3R	2179367	2180402	+	499	64	115.71	8.92	-313876	NR_133318	CR46122	ncRNA	0
MACS_peak_2998	1102	chr3L	17467243	17468344	+	548	89	115.71	7.59	1848	NM_140726	QIL1	protein-coding	0
MACS_peak_433	753	chr2L	8783968	8784720	+	401	57	115.67	6.84	-1844	NM_001201805	CG42710	protein-coding	0
MACS_peak_1601	1482	chr2R	12427139	12428620	+	996	98	115.62	7.07	-18	NM_136938	CG13154	protein-coding	1
MACS_peak_5235	767	chrX	10113536	10114302	+	466	53	115.55	7.4	-10428	NR_003733	snoRNA:Me18S-A627	ncRNA	0
MACS_peak_1447	1038	chr2R	9317517	9318554	+	565	64	115.36	7.61	-4798	NR_133108	CR45918	ncRNA	0
MACS_peak_3098	836	chr3L	20098485	20099320	+	275	76	115.34	7.4	4925	NM_140917	CG14186	protein-coding	0
MACS_peak_5080	840	chrX	4764520	4765359	+	490	57	115.31	10.01	5198	NM_131956	CG15472	protein-coding	0
MACS_peak_519	675	chr2L	10668700	10669374	+	307	49	115.26	8.05	6956	NM_164939	CG31871	protein-coding	0
MACS_peak_3956	1018	chr3R	11627522	11628539	+	543	103	115.25	8.41	-729	NM_141839	CG14712	protein-coding	1
MACS_peak_1428	889	chr2R	9011312	9012200	+	543	58	115.25	6.09	308	NM_001103765	CG8172	protein-coding	1
MACS_peak_2612	1501	chr3L	8355359	8356859	+	1169	87	115.18	7.51	187	NM_001104080	CG17352	protein-coding	1
MACS_peak_5528	1387	chrX	19279727	19281113	+	313	83	115.04	6.65	-71	NM_133147	CG8028	protein-coding	1
MACS_peak_4250	1015	chr3R	18605495	18606509	+	529	64	114.96	8.27	7246	NM_142475	CG14305	protein-coding	0
MACS_peak_987	990	chr2L	21965586	21966575	+	480	63	114.93	11.31	-6100	NR_124433	CR44804	ncRNA	0
MACS_peak_3099	499	chr3L	20108198	20108696	+	188	41	114.93	8.27	2353	NM_140918	CG14185	protein-coding	0
MACS_peak_2974	842	chr3L	16901509	16902350	+	324	56	114.91	8.27	2514	NM_206391	Lmpt	protein-coding	0
MACS_peak_1732	1098	chr2R	15274460	15275557	+	673	76	114.9	6.53	11589	NM_001103850	Trpm	protein-coding	0
MACS_peak_2506	1408	chr3L	6241819	6243226	+	945	78	114.88	8.05	-2454	NM_139783	CG10226	protein-coding	0
MACS_peak_4028	1381	chr3R	13505876	13507256	+	265	77	114.88	6.09	16969	NM_142036	CG12538	protein-coding	0
MACS_peak_4909	1529	chr4	1009908	1011436	+	1085	106	114.88	5.45	16429	NM_001258499	PlexA	protein-coding	0
MACS_peak_1071	660	chr2R	1273428	1274087	+	389	58	114.84	7.41	8719	NM_001276226	CG40191	protein-coding	0
MACS_peak_2328	654	chr3L	2428520	2429173	+	337	48	114.83	7.83	-64	NM_001202102	CG45186	protein-coding	1
MACS_peak_2845	1436	chr3L	13503211	13504646	+	1045	79	114.74	6.09	1221	NM_001300133	Spt20	protein-coding	0
MACS_peak_4199	966	chr3R	17235785	17236750	+	423	61	114.74	5.87	11610	NM_142356	beat-IIb	protein-coding	0
MACS_peak_1587	673	chr2R	12234146	12234818	+	324	52	114.7	5.88	113	NR_124522	CR44313	ncRNA	1
MACS_peak_5666	479	chrX	23370041	23370519	+	286	40	114.61	8.05	-52871	NM_001144069	SteXh:CG42398	protein-coding	0
MACS_peak_5593	967	chrX	21310681	21311647	+	441	61	114.56	8.48	-4499	NM_001272836	CG1718	protein-coding	0
MACS_peak_3864	844	chr3R	9663805	9664648	+	513	56	114.52	8.27	9591	NM_001260078	CG9492	protein-coding	0
MACS_peak_17	908	chr2L	437366	438273	+	366	72	114.5	7.11	-1720	NR_073681	CR43717	ncRNA	0
MACS_peak_5026	1043	chrX	2568703	2569745	+	543	64	114.49	9.79	-2982	NM_001258572	Pdfr	protein-coding	0
MACS_peak_369	796	chr2L	7664259	7665054	+	418	54	114.48	7.83	-1391	NM_164758	Myo28B1	protein-coding	0
MACS_peak_2550	1151	chr3L	7241031	7242181	+	582	151	114.46	7.22	-22	NM_079231	Neos	protein-coding	1
MACS_peak_1642	986	chr2R	13418069	13419054	+	646	119	114.45	5.72	-3941	NM_137028	CG30059	protein-coding	0
MACS_peak_4341	1018	chr3R	20395525	20396542	+	503	64	114.43	7.18	11838	NM_142629	CG4335	protein-coding	0
MACS_peak_1523	1012	chr2R	11053128	11054139	+	319	63	114.4	5.4	-31953	NM_001259331	CG43188	protein-coding	0
MACS_peak_1896	868	chr2R	18685428	18686295	+	531	60	114.35	7.81	914	NM_001144230	CG44433	protein-coding	1
MACS_peak_3121	783	chr3L	20484338	20485120	+	236	67	114.28	6.53	-7353	NM_140977	ND-39	protein-coding	0
MACS_peak_5496	919	chrX	18560710	18561628	+	522	59	114.23	10.22	-5137	NM_078678	Bx	protein-coding	0
MACS_peak_3440	567	chr3R	777170	777736	+	240	44	114.17	8.27	210377	NM_001316563	Myo81F	protein-coding	0
MACS_peak_4429	846	chr3R	22963180	22964025	+	353	56	114.13	8.7	1028	NR_074051	CR43655	ncRNA	0
MACS_peak_1106	612	chr2R	1983522	1984133	+	324	46	114.06	8.05	278288	NM_001276228	CG17684	protein-coding	0
MACS_peak_3961	1014	chr3R	11717973	11718986	+	441	63	114.04	6.49	-3255	NM_001275553	CG12594	protein-coding	0
MACS_peak_5368	1406	chrX	14543110	14544515	+	898	81	114.03	9.2	-1815	NR_123905	CR45521	ncRNA	0
MACS_peak_4268	1046	chr3R	18970298	18971343	+	391	64	113.97	6.96	7989	NM_142508	CG12269	protein-coding	0
MACS_peak_1757	866	chr2R	15768680	15769545	+	344	58	113.88	8.41	6950	NM_001316422	Zasp52	protein-coding	0
MACS_peak_2216	1624	chr3L	347374	348997	+	1241	141	113.77	6.81	726	NM_001169839	Ptpmeg	protein-coding	1
MACS_peak_3164	997	chr3L	21503067	21504063	+	514	62	113.68	10.01	2144	NM_141064	Est-Q	protein-coding	0
MACS_peak_1020	667	chr2L	22953308	22953974	+	406	54	113.65	7.29	-28175	NM_001042956	cta	protein-coding	0
MACS_peak_1019	380	chr2L	22932257	22932636	+	190	35	113.61	7.61	7651	NM_001042952	lt	protein-coding	0
MACS_peak_108	998	chr2L	2425417	2426414	+	492	63	113.5	6.74	1118	NM_001273013	CG44139	protein-coding	0
MACS_peak_3639	865	chr3R	4591352	4592216	+	504	64	113.4	8.07	-2476	NR_125064	CR45558	ncRNA	0
MACS_peak_181	850	chr2L	3796621	3797470	+	538	56	113.35	8.05	-6500	NM_143795	Reph	protein-coding	0
MACS_peak_1477	858	chr2R	9927900	9928757	+	334	86	113.34	7.06	1287	NM_057672	Mef2	protein-coding	0
MACS_peak_5435	924	chrX	16471944	16472867	+	553	60	113.31	6.74	23253	NM_001298402	Rbp2	protein-coding	0
MACS_peak_4209	949	chr3R	17431937	17432885	+	435	60	113.29	9.35	30	NR_133412	CR46053	ncRNA	1
MACS_peak_20	1027	chr2L	488486	489512	+	494	101	113.2	8.43	-1836	NR_133060	CR46258	ncRNA	0
MACS_peak_3475	803	chr3R	1544238	1545040	+	308	54	113.07	8.92	-178038	NR_133317	CR46123	ncRNA	0
MACS_peak_687	876	chr2L	14000564	14001439	+	545	57	113.05	10.01	247	NM_057354	rk	protein-coding	1
MACS_peak_3792	976	chr3R	8208492	8209467	+	502	61	112.94	7.18	-4149	NM_001031979	CheA84a	protein-coding	0
MACS_peak_1278	1052	chr2R	5524416	5525467	+	410	64	112.94	5.66	64	NM_165438	CG30438	protein-coding	1
MACS_peak_5574	804	chrX	20597550	20598353	+	474	54	112.87	6.74	23669	NM_001169340	CG42580	protein-coding	0
MACS_peak_5340	640	chrX	13448759	13449398	+	363	47	112.81	7.83	3175	NM_001298282	Neto	protein-coding	0
MACS_peak_5218	1969	chrX	9646144	9648112	+	1122	116	112.8	5.79	-1203	NM_167198	Ptpmeg2	protein-coding	0
MACS_peak_3617	977	chr3R	4154570	4155546	+	610	62	112.76	5.87	7177	NM_001276244	CG40198	protein-coding	0
MACS_peak_3832	952	chr3R	8950624	8951575	+	468	61	112.74	8.05	-6079	NM_141590	CG11964	protein-coding	0
MACS_peak_550	750	chr2L	11291627	11292376	+	509	62	112.71	7.65	-924	NR_047936	CR43409	ncRNA	1
MACS_peak_789	529	chr2L	16409972	16410500	+	312	42	112.7	7.4	-4279	NM_001299052	CG5888	protein-coding	0
MACS_peak_1469	757	chr2R	9794547	9795303	+	420	52	112.7	6.74	1599	NM_001273906	CG1698	protein-coding	0
MACS_peak_1400	742	chr2R	8645474	8646215	+	347	54	112.69	7.22	-3805	NM_078937	ptc	protein-coding	0
MACS_peak_1283	1245	chr2R	5611181	5612425	+	450	75	112.69	5.45	3168	NM_001259212	CG17508	protein-coding	0
MACS_peak_1424	1157	chr2R	8973179	8974335	+	791	68	112.66	5.44	-5573	NM_136590	CG8216	protein-coding	0
MACS_peak_1542	1003	chr2R	11478977	11479979	+	505	62	112.62	8.7	3770	NM_165838	inv	protein-coding	0
MACS_peak_36	687	chr2L	717198	717884	+	397	50	112.6	8.48	-2558	NM_078722	ds	protein-coding	0
MACS_peak_488	854	chr2L	10023748	10024601	+	341	56	112.58	8.92	-2502	NM_135494	CG13127	protein-coding	0
MACS_peak_5283	953	chrX	11470434	11471386	+	334	61	112.56	6.09	-6148	NM_167287	Cyp4g15	protein-coding	0
MACS_peak_1758	1020	chr2R	15794813	15795832	+	523	91	112.48	6.09	1322	NM_001299539	tun	protein-coding	0
MACS_peak_3982	760	chr3R	12239433	12240192	+	333	55	112.47	7.37	135	NR_073999	CR44036	ncRNA	1
MACS_peak_2562	855	chr3L	7445573	7446427	+	524	56	112.38	6.31	-4853	NM_206289	CG33278	protein-coding	0
MACS_peak_4281	1035	chr3R	19383037	19384071	+	500	77	112.35	6.28	-4307	NM_142545	CG3734	protein-coding	0
MACS_peak_2543	1318	chr3L	7130272	7131589	+	899	76	112.32	6.48	-35	NM_001169895	CG8628	protein-coding	1
MACS_peak_4628	759	chr3R	26591877	26592635	+	415	53	112.28	5.87	-14791	NR_125272	CR44951	ncRNA	0
MACS_peak_150	930	chr2L	3224849	3225778	+	458	59	112.21	6.09	14798	NR_124039	CR45336	ncRNA	0
MACS_peak_2962	1643	chr3L	16670451	16672093	+	480	112	112.19	5.66	-531	NR_124960	CR45241	ncRNA	1
MACS_peak_3560	689	chr3R	3050734	3051422	+	454	49	112.16	8.48	212504	NM_001316564	Pzl	protein-coding	0
MACS_peak_2607	1483	chr3L	8261022	8262504	+	961	85	112.11	7.37	20632	NM_001274643	Dscam4	protein-coding	0
MACS_peak_182	1006	chr2L	3799028	3800033	+	505	62	112.1	9.35	-4015	NM_143795	Reph	protein-coding	0
MACS_peak_1472	883	chr2R	9833365	9834247	+	347	62	112.08	9.16	-234	NM_001103778	hebe	protein-coding	1
MACS_peak_2665	665	chr3L	9616652	9617316	+	303	60	112.06	6.36	1024	NM_001300080	LanB2	protein-coding	0
MACS_peak_271	1032	chr2L	5804197	5805228	+	491	63	112	10.66	-683	NM_001298708	CG11034	protein-coding	1
MACS_peak_5500	1733	chrX	18640118	18641850	+	304	89	111.99	6.31	-6076	NM_167626	wgn	protein-coding	0
MACS_peak_5622	761	chrX	22428424	22429184	+	436	52	111.87	8.05	-15423	NM_001298593	CG14621	protein-coding	0
MACS_peak_1141	785	chr2R	2692738	2693522	+	374	53	111.86	8.05	-127745	NM_001110895	MFS17	protein-coding	0
MACS_peak_3258	785	chr3L	23913653	23914437	+	448	53	111.86	7.4	4926	NR_073976	CR43942	ncRNA	0
MACS_peak_759	1402	chr2L	15543770	15545171	+	357	77	111.83	5.87	-3049	NM_001169514	Skadu	protein-coding	0
MACS_peak_413	795	chr2L	8237950	8238744	+	453	55	111.8	5.81	811	NM_205926	Pvr	protein-coding	1
MACS_peak_3462	1215	chr3R	1304993	1306207	+	197	70	111.77	7.18	61001	NR_133317	CR46123	ncRNA	0
MACS_peak_3386	738	chr3L	26669852	26670589	+	283	52	111.72	10.01	-298864	NM_001170386	CG42598	protein-coding	0
MACS_peak_107	1141	chr2L	2408001	2409141	+	761	92	111.7	5.59	6751	NM_134838	CG18641	protein-coding	0
MACS_peak_236	1020	chr2L	5066635	5067654	+	507	92	111.64	8.77	1132	NM_001273154	qtc	protein-coding	0
MACS_peak_1870	1060	chr2R	18017564	18018623	+	737	64	111.59	6.31	-572	NM_137435	CG5084	protein-coding	1
MACS_peak_2732	2051	chr3L	11164670	11166720	+	1579	107	111.43	6.05	724	NM_168449	Alg10	protein-coding	1
MACS_peak_5413	1007	chrX	15785476	15786482	+	516	71	111.27	8.97	-68	NM_001298368	mRpS30	protein-coding	1
MACS_peak_467	1516	chr2L	9626009	9627524	+	991	81	111.18	8.48	-1481	NM_164865	CG31882	protein-coding	0
MACS_peak_2125	717	chr2R	23774520	23775236	+	373	50	111.17	7.18	16349	NM_137984	CG15800	protein-coding	0
MACS_peak_4689	1415	chr3R	27913980	27915394	+	969	84	111.17	5.49	1829	NM_143336	CG5003	protein-coding	0
MACS_peak_5232	837	chrX	10036822	10037658	+	494	55	111.15	8.92	10916	NR_123849	CR45185	ncRNA	0
MACS_peak_4257	961	chr3R	18799590	18800550	+	495	61	111.13	7.18	-4901	NM_142496	CG7720	protein-coding	0
MACS_peak_979	1008	chr2L	21642649	21643656	+	510	64	111.01	7.63	10565	NM_001014496	Ac3	protein-coding	0
MACS_peak_3787	987	chr3R	8023669	8024655	+	540	70	110.99	7.57	3012	NM_001275434	CG2747	protein-coding	0
MACS_peak_5040	987	chrX	2892288	2893274	+	615	61	110.99	6.31	-306	NM_166954	CG3526	protein-coding	1
MACS_peak_2120	851	chr2R	23730565	23731415	+	465	62	110.92	6.03	3151	NR_048194	mir-4979	ncRNA	0
MACS_peak_1988	673	chr2R	21004870	21005542	+	344	50	110.82	8.76	4370	NM_166417	CG30291	protein-coding	0
MACS_peak_5028	988	chrX	2623252	2624239	+	499	61	110.82	6.96	830	NM_130657	brv3	protein-coding	1
MACS_peak_1109	888	chr2R	2034350	2035237	+	396	57	110.79	7.18	227322	NM_001276228	CG17684	protein-coding	0
MACS_peak_1805	1048	chr2R	16660613	16661660	+	560	75	110.69	8.07	-1978	NM_166187	Picot	protein-coding	0
MACS_peak_2679	1269	chr3L	9859398	9860666	+	565	113	110.62	7.23	-143	NM_140108	CG10809	protein-coding	1
MACS_peak_5335	972	chrX	13300707	13301678	+	448	66	110.59	9.46	1223	NM_001298269	CG1764	protein-coding	0
MACS_peak_338	914	chr2L	7010216	7011129	+	501	58	110.58	9.14	-313	NM_001258995	uif	protein-coding	1
MACS_peak_4323	939	chr3R	20059562	20060500	+	438	59	110.57	11.31	-281	NM_169887	CG4390	protein-coding	1
MACS_peak_1561	1015	chr2R	11815770	11816784	+	489	62	110.54	5.44	-9068	NM_136858	CG13192	protein-coding	0
MACS_peak_1682	1521	chr2R	14295433	14296953	+	1054	81	110.5	6.53	4903	NM_001038857	Ih	protein-coding	0
MACS_peak_5012	746	chrX	2184629	2185374	+	369	65	110.49	6.83	114	NM_144252	CG17776	protein-coding	1
MACS_peak_3718	971	chr3R	6575881	6576851	+	299	67	110.48	5.54	-4418	NM_169148	CG2336	protein-coding	0
MACS_peak_4481	915	chr3R	23812606	23813520	+	557	59	110.39	6.96	5756	NM_206549	CG33111	protein-coding	0
MACS_peak_3614	940	chr3R	4143380	4144319	+	269	60	110.39	5.87	-5197	NR_004368	CR41601	ncRNA	0
MACS_peak_1931	1145	chr2R	19339601	19340745	+	733	67	110.39	5.44	-1636	NM_001202047	CG9975	protein-coding	0
MACS_peak_5632	841	chrX	22803066	22803906	+	480	55	110.38	8.7	3913	NR_123991	CR45464	ncRNA	0
MACS_peak_2522	721	chr3L	6624558	6625278	+	464	50	110.33	8.92	886	NM_057507	GluRIA	protein-coding	1
MACS_peak_402	759	chr2L	8136263	8137021	+	436	57	110.21	8.71	5020	NR_047920	mir-4984	ncRNA	0
[truncated: 272 more rows]
